# Supplementary material for: Conformation–aggregation interplay in the simplest aliphatic ethers probed under high pressure
Source: IUCrJ. 2024 Jan 1;11(Pt 1):57–61. doi: 10.1107/S2052252523009995 (PMC10833391; doi:10.1107/S2052252523009995)
Supplement: Supplementary file 1 [file m-11-00057-sup1.cif]

data_global 
 
# SUBMISSION DETAILS 
 
_publ_contact_author_name
;
 Marcin Podsiad\/lo
;
_publ_contact_author_address 
; 
 'Podsiad\/lo, Marcin' 
  Faculty of Chemistry 
  Adam Mickiewicz University  
  Uniwersytetu Pozna\'nskiego 8
  61-614 Pozna\'n
  Poland  
; 
 
_publ_contact_author_email
;
 marcinp@amu.edu.pl
;

_publ_requested_journal              ? 
_publ_requested_category             'FO' 
_publ_requested_coeditor_name        ?

 
# TITLE AND AUTHOR LIST 
 
_publ_section_title 
;
Conformation-aggregation interplay in the simplest aliphatic ethers probed under high pressure
; 
 
loop_ 
_publ_author_name 
_publ_author_address 

'Sacharczuk, Natalia' 
; Faculty of Chemistry 
  Adam Mickiewicz University  
  Uniwersytetu Pozna\'nskiego 8
  61-614 Pozna\'n
  Poland 
; 
 'Olejniczak, Anna' 
; Faculty of Chemistry 
  Adam Mickiewicz University  
  Uniwersytetu Pozna\'nskiego 8
  61-614 Pozna\'n
  Poland 
;
 'Bujak, Maciej' 
; Faculty of Chemistry
  University of Opole
  Oleska 48 
  45-052 Opole
  Poland
;
'Dziubek, Kamil' 
; Faculty of Chemistry 
  Adam Mickiewicz University  
  Uniwersytetu Pozna\'nskiego 8
  61-614 Pozna\'n
  Poland 
;
'Katrusiak, Andrzej' 
; Faculty of Chemistry 
  Adam Mickiewicz University  
  Uniwersytetu Pozna\'nskiego 8
  61-614 Pozna\'n
  Poland 
;
'Podsiad\/lo, Marcin' 
; Faculty of Chemistry 
  Adam Mickiewicz University  
  Uniwersytetu Pozna\'nskiego 8
  61-614 Pozna\'n
  Poland 
;
 
#############################################################################  

data_dimethyl_ether_phase_beta_3_30GPa

_audit_creation_method

; Olex2 1.5
(compiled 2022.04.07 svn.rca3783a0 for OlexSys, GUI svn.r6498)
;
_shelx_SHELXL_version_number       '2018/3'

_audit_contact_author_address 

; Faculty of Chemistry 
  Adam Mickiewicz University  
  Uniwersytetu Pozna\'nskiego 8
  61-614 Pozna\'n
  Poland 
;
 
_audit_contact_author_email   
;
marcinp@amu.edu.pl
;
     
_audit_contact_author_name         'Podsiad\/lo, Marcin'
_audit_contact_author_phone        ?


# TITLE AND AUTHOR LIST  

loop_
_publ_contact_author_id_orcid

'0000-0001-6931-1059'  
'0000-0002-4460-4362'
'0000-0003-2504-1119'
'0000-0001-7577-4527'
'0000-0002-1439-7278' 
'0000-0001-6702-1875'

_publ_author_name 

;
 'Sacharczuk, Natalia' 
Faculty of Chemistry 
  Adam Mickiewicz University  
  Uniwersytetu Pozna\'nskiego 8
  61-614 Pozna\'n
  Poland 
 
 'Olejniczak, Anna' 
Faculty of Chemistry 
  Adam Mickiewicz University  
  Uniwersytetu Pozna\'nskiego 8
  61-614 Pozna\'n
  Poland 

 'Bujak, Maciej' 
Faculty of Chemistry
  University of Opole
  Oleska 48 
  45-052 Opole
  Poland

 'Dziubek, Kamil' 
 Faculty of Chemistry 
  Adam Mickiewicz University  
  Uniwersytetu Pozna\'nskiego 8
  61-614 Pozna\'n
  Poland 
 
 'Katrusiak, Andrzej' 
Faculty of Chemistry 
  Adam Mickiewicz University  
  Uniwersytetu Pozna\'nskiego 8
  61-614 Pozna\'n
  Poland 
 
'Podsiad\/lo, Marcin' 
Faculty of Chemistry 
  Adam Mickiewicz University  
  Uniwersytetu Pozna\'nskiego 8
  61-614 Pozna\'n
  Poland 
;

 #############################################################################


# start Validation Reply Form
_vrf_PLAT029_dimethyl_ether_phase_beta_3_30GPa

;
PROBLEM: _diffrn_measured_fraction_theta_full value Low .      0.313 Why? 
 
RESPONSE: The generated Alerts A, B and C are the typical high-pressure 
crystallography warnings. A single crystal of DME was obtained using 
in-situ high-pressure crystallization technique in a diamond-anvil cell 
(DAC). The DAC imposes severe restrictions on which reflections can be 
collected,resulting in incomplete data set and, as a result, in missing 
reflections, poor data/parameter ratio and low-bond precision.
;
_vrf_PLAT088_dimethyl_ether_phase_beta_3_30GPa

;
PROBLEM: Poor Data / Parameter Ratio ....................       4.74 Note 
 
RESPONSE: 'Due to the construction of the diamond-anvil cell
 access to the sample crystal is limited affecting data collection'
;

_vrf_PLAT911_dimethyl_ether_phase_beta_3_30GPa

;
PROBLEM: Missing FCF Refl Between Thmin & STh/L=    0.600        185 Report

RESPONSE: These reflections were probably affected by unexpected 
deviations in their intensities for symmetry equivalent measurements 
and omitted during initial data reduction.
;
_vrf_PLAT031_dimethyl_ether_phase_beta_3_30GPa
;
PROBLEM: Refined Extinction Parameter Within Range of ...      1.571 Sigma
 
RESPONSE: In our opinion the application of extinction improved our results.
;
_vrf_PLAT196_dimethyl_ether_phase_beta_3_30GPa
;
PROBLEM: No TEMP record and _measurement_temperature .NE.        293 Degree

RESPONSE: Data were collected at room temperature (295(2) K).
;
# end Validation Reply Form

_publ_section_references
;
Dolomanov, O.V., Bourhis, L.J., Gildea, R.J, Howard, J.A.K. & Puschmann, H.
 (2009), J. Appl. Cryst. 42, 339-341.

Sheldrick, G.M. (2015). Acta Cryst. A71, 3-8.

Sheldrick, G.M. (2015). Acta Cryst. C71, 3-8.
;

_chemical_name_common              ?
_chemical_name_systematic          
;
dimethyl ether
;

_chemical_formula_moiety           'C2 H6 O'
_chemical_formula_sum              'C2 H6 O'
_chemical_formula_weight           46.07
_chemical_melting_point            ?
loop_
  _atom_type_symbol
  _atom_type_description
  _atom_type_scat_dispersion_real
  _atom_type_scat_dispersion_imag
  _atom_type_scat_source
 'C' 'C' 0.0033 0.0016 'International Tables Vol C Tables 4.2.6.8 and 6.1.1.4'
 'H' 'H' 0.0000 0.0000 'International Tables Vol C Tables 4.2.6.8 and 6.1.1.4'
 'O' 'O' 0.0106 0.0060 'International Tables Vol C Tables 4.2.6.8 and 6.1.1.4'

_shelx_space_group_comment
;
The symmetry employed for this shelxl refinement is uniquely defined
by the following loop, which should always be used as a source of
symmetry information in preference to the above space-group names.
They are only intended as comments.
;
_space_group_crystal_system        'monoclinic'
_space_group_IT_number             14
_space_group_name_H-M_alt          'P 1 21/c 1'
_space_group_name_Hall             '-P 2ybc'
loop_
  _space_group_symop_operation_xyz
 'x, y, z'
 '-x, y+1/2, -z+1/2'
 '-x, -y, -z'
 'x, -y-1/2, z-1/2'

_cell_length_a                     5.5541(4)
_cell_length_b                     6.6179(11)
_cell_length_c                     6.964(3)
_cell_angle_alpha                  90
_cell_angle_beta                   103.835(19)
_cell_angle_gamma                  90
_cell_volume                       248.56(12)
_cell_formula_units_Z              4
_cell_measurement_reflns_used      653 
_cell_measurement_temperature      295(2)
_cell_measurement_theta_max        25.9040
_cell_measurement_theta_min        5.2200

_shelx_estimated_absorpt_T_max     ?
_shelx_estimated_absorpt_T_min     ?

_exptl_absorpt_coefficient_mu      0.095
_exptl_absorpt_correction_T_max    1.00000
_exptl_absorpt_correction_T_min    0.00792
_exptl_absorpt_correction_type     multi-scan
_exptl_absorpt_process_details     
;
CrysAlisPro 1.171.42.49 (Rigaku Oxford Diffraction, 2022)
Empirical absorption correction using spherical harmonics,
implemented in SCALE3 ABSPACK scaling algorithm.
;

_exptl_absorpt_special_details     
;
Data were collected at room temperature (295(2) K) and pressure of 3.30(2) GPa
(3300000 kPa).
;
_exptl_crystal_colour              colourless
_exptl_crystal_density_diffrn      1.231
_exptl_crystal_density_meas        ?
_exptl_crystal_density_method      ?
_exptl_crystal_description         disc
_exptl_crystal_F_000               104
_exptl_crystal_size_max            0.30
_exptl_crystal_size_mid            0.29
_exptl_crystal_size_min            0.25
_exptl_transmission_factor_max     ?
_exptl_transmission_factor_min     ?

# EXPERIMENTAL DATA

_diffrn_reflns_av_R_equivalents    0.0646
_diffrn_reflns_av_unetI/netI       0.0374
_diffrn_reflns_Laue_measured_fraction_full  0.313
_diffrn_reflns_Laue_measured_fraction_max  0.302
_diffrn_reflns_limit_h_max         6
_diffrn_reflns_limit_h_min         -6
_diffrn_reflns_limit_k_max         7
_diffrn_reflns_limit_k_min         -7
_diffrn_reflns_limit_l_max         4
_diffrn_reflns_limit_l_min         -4
_diffrn_reflns_number              850
_diffrn_reflns_point_group_measured_fraction_full  0.313
_diffrn_reflns_point_group_measured_fraction_max  0.302
_diffrn_reflns_theta_full          25.242
_diffrn_reflns_theta_max           25.912
_diffrn_reflns_theta_min           5.237

_diffrn_ambient_temperature        295(2)
_diffrn_ambient_pressure           3300000
_diffrn_ambient_environment       'diamond-anvil cell'

_diffrn_detector_area_resol_mean   ?
_diffrn_measured_fraction_theta_full  0.313
_diffrn_measured_fraction_theta_max  0.302

_diffrn_measurement_device_type    'KUMA KM4-CCD, Eos'
_diffrn_measurement_method         '\f- and \w-scans'
_diffrn_radiation_type             MoK\a
_diffrn_radiation_wavelength       0.71073
_diffrn_source                     ?
_reflns_Friedel_coverage           0.000
_reflns_Friedel_fraction_full      .
_reflns_Friedel_fraction_max       .
_reflns_number_gt                  132
_reflns_number_total               147
_reflns_special_details
;
 Reflections were merged by SHELXL according to the crystal
 class for the calculation of statistics and refinement.
 
 _reflns_Friedel_fraction is defined as the number of unique
 Friedel pairs measured divided by the number that would be
 possible theoretically, ignoring centric projections and
 systematic absences.
;
_reflns_threshold_expression       'I > 2\s(I)'

_computing_cell_refinement         'CrysAlisPro 1.171.42.49 (Rigaku OD, 2022)'

_computing_data_collection         'CrysAlisPro 1.171.42.49 (Rigaku OD, 2022)'

_computing_data_reduction          'CrysAlisPro 1.171.42.49 (Rigaku OD, 2022)'

_computing_molecular_graphics      'Olex2 1.5 (Dolomanov et al., 2009)'
_computing_publication_material    'Olex2 1.5 (Dolomanov et al., 2009)'
_computing_structure_refinement    'SHELXL 2018/3 (Sheldrick, 2015)'
_computing_structure_solution      'SHELXT 2018/2 (Sheldrick, 2018)'

# REFINEMENT DATA 

_refine_diff_density_max           0.187
_refine_diff_density_min           -0.167
_refine_diff_density_rms           0.042
_refine_ls_extinction_coef         1.1(7)
_refine_ls_extinction_expression  
 'Fc^*^=kFc[1+0.001xFc^2^\l^3^/sin(2\q)]^-1/4^'
_refine_ls_extinction_method       'SHELXL-2018/3 (Sheldrick 2018)'
_refine_ls_goodness_of_fit_ref     1.204
_refine_ls_hydrogen_treatment      constr
_refine_ls_matrix_type             full
_refine_ls_number_parameters       31
_refine_ls_number_reflns           147
_refine_ls_number_restraints       0
_refine_ls_R_factor_all            0.0776
_refine_ls_R_factor_gt             0.0708
_refine_ls_restrained_S_all        1.204
_refine_ls_shift/su_max            0.000
_refine_ls_shift/su_mean           0.000
_refine_ls_structure_factor_coef   Fsqd
_refine_ls_weighting_details      
 'w=1/[\s^2^(Fo^2^)+(0.1102P)^2^+0.2366P] where P=(Fo^2^+2Fc^2^)/3'
_refine_ls_weighting_scheme        calc
_refine_ls_wR_factor_gt            0.1861
_refine_ls_wR_factor_ref           0.1927
_refine_special_details            
; 
 The diamond-anvil cell (DAC) imposes severe restrictions on which reflections
 can be collected, resulting in a low data:parameter ratio. 
;
_olex2_refinement_description
;
1. Fixed Uiso
 At 1.5 times of:
  All C(H,H,H) groups
2.a Idealised Me refined as rotating group:
 C1(H11,H12,H13), C2(H22,H23,H21)
;
_atom_sites_solution_hydrogens     geom
_atom_sites_solution_primary       dual
_atom_sites_solution_secondary     ?
loop_
  _atom_site_label
  _atom_site_type_symbol
  _atom_site_fract_x
  _atom_site_fract_y
  _atom_site_fract_z
  _atom_site_U_iso_or_equiv
  _atom_site_adp_type
  _atom_site_occupancy
  _atom_site_site_symmetry_order
  _atom_site_calc_flag
  _atom_site_refinement_flags_posn
  _atom_site_refinement_flags_adp
  _atom_site_refinement_flags_occupancy
  _atom_site_disorder_assembly
  _atom_site_disorder_group
 O1 O 0.7278(6) 0.3356(6) 0.1855(8) 0.043(3) Uani 1 1 d . . . . .
 C1 C 0.9093(9) 0.1818(8) 0.2325(13) 0.047(4) Uani 1 1 d . . . . .
 H11 H 0.917067 0.110106 0.114280 0.071 Uiso 1 1 calc R U . . .
 H12 H 0.866040 0.089681 0.325303 0.071 Uiso 1 1 calc R U . . .
 H13 H 1.067867 0.241268 0.289666 0.071 Uiso 1 1 calc R U . . .
 C2 C 0.4941(10) 0.2536(8) 0.0858(17) 0.050(5) Uani 1 1 d . . . . .
 H22 H 0.506093 0.198930 -0.039215 0.076 Uiso 1 1 calc R U . . .
 H23 H 0.370885 0.358270 0.064545 0.076 Uiso 1 1 calc R U . . .
 H21 H 0.448008 0.148453 0.164991 0.076 Uiso 1 1 calc R U . . .

loop_
  _atom_site_aniso_label
  _atom_site_aniso_U_11
  _atom_site_aniso_U_22
  _atom_site_aniso_U_33
  _atom_site_aniso_U_23
  _atom_site_aniso_U_13
  _atom_site_aniso_U_12
 O1 0.035(2) 0.035(4) 0.057(10) -0.0003(16) 0.003(3) -0.0002(13)
 C1 0.039(3) 0.031(6) 0.071(15) 0.004(3) 0.011(4) 0.006(2)
 C2 0.041(3) 0.030(6) 0.075(17) -0.001(2) 0.003(4) 0.002(2)


# MOLECULAR GEOMETRY 

_geom_special_details
;
 All esds (except the esd in the dihedral angle between two l.s. planes)
 are estimated using the full covariance matrix.  The cell esds are taken
 into account individually in the estimation of esds in distances, angles
 and torsion angles; correlations between esds in cell parameters are only
 used when they are defined by crystal symmetry.  An approximate (isotropic)
 treatment of cell esds is used for estimating esds involving l.s. planes.
;
loop_
  _geom_bond_atom_site_label_1
  _geom_bond_atom_site_label_2
  _geom_bond_distance
  _geom_bond_site_symmetry_2
  _geom_bond_publ_flag
 O1 C1 1.415(6) . ?
 O1 C2 1.425(7) . ?
 C1 H11 0.9600 . ?
 C1 H12 0.9600 . ?
 C1 H13 0.9600 . ?
 C2 H22 0.9600 . ?
 C2 H23 0.9600 . ?
 C2 H21 0.9600 . ?

loop_
  _geom_angle_atom_site_label_1
  _geom_angle_atom_site_label_2
  _geom_angle_atom_site_label_3
  _geom_angle
  _geom_angle_site_symmetry_1
  _geom_angle_site_symmetry_3
  _geom_angle_publ_flag
 C1 O1 C2 110.7(4) . . ?
 O1 C1 H11 109.5 . . ?
 O1 C1 H12 109.5 . . ?
 O1 C1 H13 109.5 . . ?
 H11 C1 H12 109.5 . . ?
 H11 C1 H13 109.5 . . ?
 H12 C1 H13 109.5 . . ?
 O1 C2 H22 109.5 . . ?
 O1 C2 H23 109.5 . . ?
 O1 C2 H21 109.5 . . ?
 H22 C2 H23 109.5 . . ?
 H22 C2 H21 109.5 . . ?
 H23 C2 H21 109.5 . . ?


_shelx_res_file
;
TITL 2edm_a.res in P2(1)/c
    2edm.res
    created by SHELXL-2018/3 at 11:23:43 on 02-Jan-2023
REM Old TITL 2edm in P2(1)/c
REM SHELXT solution in P2(1)/c: R1 0.270, Rweak 0.044, Alpha 0.103
REM <I/s> 0.092 for 8 systematic absences, Orientation as input
REM Formula found by SHELXT: C2 O
CELL 0.71073 5.5541 6.6179 6.9643 90 103.835 90
ZERR 4 0.0004 0.0011 0.0031 0 0.019 0
LATT 1
SYMM -X,0.5+Y,0.5-Z
SFAC C H O
UNIT 8 24 4

L.S. 50
PLAN  10
CONF
BOND
list 4
MORE -1
BOND $H
fmap 2 53
acta
REM <olex2.extras>
REM <HklSrc "%.\\2edm.hkl">
REM </olex2.extras>

WGHT    0.110200    0.236600
EXTI    1.070017
FVAR       5.66059
O1    3    0.727768    0.335622    0.185549    11.00000    0.03453    0.03454 =
         0.05653   -0.00031    0.00327   -0.00022
C1    1    0.909272    0.181808    0.232470    11.00000    0.03903    0.03073 =
         0.07110    0.00412    0.01121    0.00627
AFIX 137
H11   2    0.917067    0.110106    0.114280    11.00000   -1.50000
H12   2    0.866040    0.089681    0.325303    11.00000   -1.50000
H13   2    1.067867    0.241268    0.289666    11.00000   -1.50000
AFIX   0
C2    1    0.494141    0.253634    0.085838    11.00000    0.04071    0.02993 =
         0.07533   -0.00102    0.00321    0.00159
AFIX 137
H22   2    0.506093    0.198930   -0.039215    11.00000   -1.50000
H23   2    0.370885    0.358270    0.064545    11.00000   -1.50000
H21   2    0.448008    0.148453    0.164991    11.00000   -1.50000
AFIX   0
HKLF 4


REM  2edm_a.res in P2(1)/c
REM wR2 = 0.1927, GooF = S = 1.204, Restrained GooF = 1.204 for all data
REM R1 = 0.0708 for 132 Fo > 4sig(Fo) and 0.0776 for all 147 data
REM 31 parameters refined using 0 restraints

END

WGHT      0.1103      0.2358

REM Highest difference peak  0.187,  deepest hole -0.167,  1-sigma level  0.042
Q1    1   0.4488  0.2411 -0.1573  11.00000  0.05    0.19
Q2    1   0.4411  0.1645  0.2063  11.00000  0.05    0.16
Q3    1   0.7132 -0.0388  0.2773  11.00000  0.05    0.15
Q4    1   0.7950 -0.0389  0.1245  11.00000  0.05    0.12
Q5    1   0.7503  0.4162  0.0642  11.00000  0.05    0.11
Q6    1   0.9263  0.2655  0.3628  11.00000  0.05    0.11
Q7    1   1.1041  0.2808  0.3009  11.00000  0.05    0.11
Q8    1   0.8934  0.1816 -0.0554  11.00000  0.05    0.10
Q9    1   1.1987  0.1765  0.3972  11.00000  0.05    0.10
Q10   1   0.4080  0.0854  0.0727  11.00000  0.05    0.10
;
_shelx_res_checksum                76231
_shelx_hkl_file
;
   0  -2  -1  367.93   23.13
   0  -2  -1  419.96   23.67
   0  -2  -1  412.53   20.00
   0   2   1  443.29   25.50
   0   2   1  430.16   21.54
   0   2   1  431.91   25.14
   0   2   1  445.10   25.56
   0   2   2 1903.94   61.77
   0   2   2 2106.18   70.38
   0  -2  -2 1779.19   62.11
   0   2   2 1909.59   53.28
   0  -2  -2 1870.56   52.99
   0   2   2 2138.98   73.46
   0   3   1  890.13   49.37
   0   3   1  838.17   46.06
   0  -3  -1  949.93   51.47
   0   3   1  874.42   46.27
   0   3   1  928.17   39.70
   0  -3  -1  781.88   42.56
   0  -3  -2  878.13   43.12
   0   3   2  917.34   45.85
   0   3   2  999.84   50.52
   0  -3  -2  955.51   48.88
   0   3   2  975.40   49.06
   0   3   2  959.19   39.86
   0  -3  -2  908.30   37.60
   0  -3  -2  952.98   41.46
   0   3   2 1025.00   42.22
   0   3   3 1816.17   80.27
   0  -3  -3 2151.61   98.53
   0   3   3 1074.98   86.64
   0  -3  -3 2489.83   92.98
   0   3   3 1758.81   95.44
   0   3   3 1589.08  104.08
   0   4   2 1323.61   65.85
   0   4   2 1389.40   67.54
   0  -4  -2 1362.02   57.87
   0   4   2 1246.03   62.05
   0  -4  -2 1198.90   59.57
   0   4   2 1108.45   64.50
   0  -4  -2 1398.39   68.48
   0  -4  -3  325.15   34.80
   0   4   3  357.12   36.82
   0   4   3  314.87   36.79
   0   4   3  404.30   40.25
   0  -4  -3  288.38   30.72
   0   5   2  119.23   25.50
   0   5   2  117.92   29.88
   0   5   2  104.04   23.68
   0  -5  -2  209.90   33.90
   0  -5  -2  171.17   28.04
   0  -5  -3   75.71   17.78
   0   5   3   77.69   18.64
   0   5   3   98.02   22.65
   0  -5  -3   73.29   18.18
   0  -5  -3   95.20   22.46
   0   5   3   86.45   20.87
   0   5   4 1009.85  108.87
   0  -5  -4 3473.96  167.71
   0   5   4 1470.93  114.05
   0  -5  -4 2693.69  143.28
   0  -5  -4 3407.04  170.66
   0   5   4 1184.06  113.09
   0  -6  -3  199.92   38.65
   0   6   3  113.14   29.69
   0   6   3  134.26   35.47
   0  -6  -3  191.08   38.39
   0   6   3  141.04   33.65
   0  -6  -3  147.42   29.70
   0   6   4  422.13   73.47
   0  -6  -4  362.07   55.24
   0  -6  -4  529.98   73.39
   0   6   4  501.80   77.27
   0  -6  -4  392.26   56.95
   0   6   4  425.67   63.87
   0  -7  -4 1093.39  126.59
   0   7   4  597.25  130.86
   0   7   4  451.87   94.53
   0   7   4  403.89  119.01
   0  -7  -4 1229.93  130.45
   1  -1  -1 1742.07   46.20
  -1   1   1 1598.85   40.26
   1  -1  -1 1565.08   40.25
  -1   1   1 1776.39   46.37
  -1  -1  -1  425.57   23.39
  -1  -1  -1  417.52   21.55
   1   1   1  448.61   22.92
   1   1   1  448.96   25.54
   1   1   1  456.25   25.03
  -1  -1  -1  443.11   22.65
   1   1   1  447.75   22.55
  -1   2   2 9311.65  135.13
   1  -2  -2 9442.62  139.45
  -1   2   2 9558.24  140.72
  -1   2   2 9612.58  108.40
   1  -2  -2 9344.41  139.25
  -1   2   2 9563.96  148.07
  -1   2   2 8969.61  170.61
   1  -2  -1 1257.61   36.03
  -1   2   1 1374.50   45.91
  -1   2   1 1578.44   51.83
   1  -2  -1 1355.86   39.78
  -1   2   1 1456.57   39.53
  -1   2   1 1399.61   41.00
   1  -2  -1 1304.43   45.12
  -1   2   1 1403.50   47.54
   1   2   1 7693.05   95.26
  -1  -2  -1 7541.12   93.68
   1   2   1 7668.19  100.56
   1   2   1 7672.26  102.38
   1   2   1 7639.02   98.72
  -1  -2  -1 7405.09  111.52
  -1  -2  -1 7511.47  109.03
  -1  -2  -1 7757.40  100.57
   1   2   1 7693.95  113.86
  -1  -2  -1 7713.40   93.04
   1   2   1 7796.09  117.12
   1   2   2  691.95   37.75
  -1  -2  -2  639.54   38.49
   1   2   2  606.46   37.80
   1   2   2  760.55   48.16
  -1  -2  -2  674.42   32.81
  -1  -2  -2  820.07   57.50
   1   2   2  647.57   32.99
  -1   3   3  421.44   43.46
  -1   3   3  350.80   36.27
   1  -3  -3  490.98   43.58
   1  -3  -2 1509.14   50.23
  -1   3   2 1004.96   37.41
   1  -3  -2 1300.84   57.89
  -1   3   2 1382.60   58.58
   1  -3  -2 1247.57   49.19
   1  -3  -2 1346.67   55.97
  -1   3   2 1432.35   55.12
  -1   3   2 1145.74   49.20
  -1   3   2 1196.60   54.27
  -1   3   1 4310.58  111.37
   1  -3  -1 4550.03   91.68
  -1   3   1 4460.62  119.71
  -1   3   1 4475.27  112.95
  -1   3   1 4310.79   97.71
  -1  -3  -1 1791.84   52.09
  -1  -3  -1 1807.94   67.23
   1   3   1 1886.87   73.29
  -1  -3  -1 1631.75   63.49
  -1  -3  -1 1989.01   73.18
   1   3   1 1897.82   67.89
   1   3   1 1836.38   67.98
   1   3   1 1796.87   51.87
   1   3   2 1232.23   55.22
   1   3   2 1148.71   52.58
  -1  -3  -2 1084.45   47.72
   1   3   2 1186.04   51.90
  -1  -3  -2 1140.50   53.21
  -1  -3  -2 1042.15   47.15
   1   3   2 1268.14   62.02
   1   3   3   85.43   25.62
   1   3   3   66.24   18.24
  -1   4   3  157.66   24.57
  -1   4   3  158.53   24.25
   1  -4  -3  148.59   22.87
  -1   4   3  169.01   24.20
  -1   4   3  145.81   23.57
   1  -4  -3  142.58   21.15
   1  -4  -3  163.53   24.06
  -1   4   2   12.73    7.99
   1  -4  -2   26.71    9.33
  -1   4   2   19.91    9.30
   1  -4  -2   16.21    8.99
  -1   4   2   22.69    8.82
   1  -4  -2   13.39    7.17
  -1   4   2   27.23   10.88
   1   4   1 2590.25  128.52
   1   4   1 2613.94  124.04
   1   4   1 2617.20  128.46
  -1  -4  -2 1295.71   64.60
   1   4   2 1273.60   66.46
  -1  -4  -2 1313.97   64.53
   1   4   2 1282.07   69.29
   1   4   2 1209.64   60.95
  -1  -4  -2 1063.09   57.93
   1   4   2 1201.69   62.61
  -1  -4  -2 1477.10   72.99
  -1  -4  -3 2089.89   85.81
   1   4   3 2260.39  113.78
   1   4   3 1670.27   74.90
   1   4   3 2339.81  106.59
  -1  -4  -3 2061.25   88.03
  -1  -4  -3 1853.64   87.07
   1   4   3 2005.42   84.69
  -1  -4  -3 1985.33   84.13
   1  -5  -4  331.17   43.17
   1  -5  -4  338.59   46.75
  -1   5   4  276.71   52.12
  -1   5   4  254.46   44.49
   1  -5  -4  408.61   55.66
  -1   5   3   16.52   10.30
   1  -5  -3    1.47    6.71
   1  -5  -3    9.36    9.27
  -1   5   3    6.52    8.85
   1  -5  -3   17.56    9.77
  -1   5   3   10.22    9.81
   1  -5  -3    5.15    8.02
  -1   5   2  103.44   27.01
  -1   5   2   95.60   25.37
   1  -5  -2  177.03   34.26
  -1   5   2  107.56   28.68
   1   5   2 2780.01   83.80
   1   5   2 2748.81   88.55
  -1  -5  -3  134.42   26.46
  -1  -5  -3  140.59   26.56
  -1  -5  -3  117.12   23.89
   1   5   3  112.48   25.44
   1   5   3  143.53   26.46
   1   5   3  128.77   27.01
   1   5   4   43.74   22.80
  -1  -5  -4  185.04   46.60
   1  -6  -4  544.37   65.43
   1  -6  -4  565.17   86.50
  -1   6   4  585.70   81.32
   1  -6  -4  538.27   71.98
  -1   6   4  556.65   98.39
  -1   6   4  550.29  123.24
  -1   6   3   76.31   25.60
   1  -6  -3   86.91   25.92
  -1   6   3   74.19   29.76
  -1   6   3   52.65   21.56
   1  -6  -3  129.27   32.87
  -1  -6  -3    4.04   10.21
  -1  -6  -3   -7.30   16.53
  -1  -6  -3  -32.25   25.90
   1   6   3   -0.57   13.21
   1   6   3    2.71   16.51
  -1  -6  -4  457.15   89.75
  -1  -6  -4  446.70   98.62
   1   6   4  479.14  103.39
  -1   7   4   78.69   34.08
  -1   7   4  120.19   51.33
   1  -7  -4  200.71   49.21
  -2   0   1    0.85    2.64
   2   0  -1    0.33    2.85
  -2   0   1    0.95    2.66
  -2   0   1   -0.14    2.27
   2   0  -1    0.56    3.04
   2   0  -1   -2.83    3.95
  -2   0   1    0.58    1.99
   2   0  -1   -0.29    3.06
   2   0   0  566.91   27.59
  -2   0   0  577.91   30.97
  -2   0   0  628.68   31.85
   2   0   0  634.64   32.74
   2   0   0  591.15   32.25
   2   0   0  647.60   33.18
  -2   0   0  600.67   30.49
  -2   0   0  589.75   25.18
  -2   0   0  590.84   27.05
  -2   0  -1   -3.75    4.73
   2   0   1    1.02    2.26
   2   0   1   -0.99    3.39
  -2   1   1  594.42   26.37
  -2   1   1  492.62   25.95
   2  -1  -1  493.53   26.07
  -2   1   1  520.79   26.03
   2  -1  -1  522.13   30.51
  -2   1   1  569.68   32.82
   2  -1  -1  497.01   30.62
   2  -1  -1  461.20   22.85
  -2   1   1  580.08   26.97
   2  -1  -1  520.32   28.11
  -2   1   1  601.52   32.90
   2  -1   0 3073.69   74.67
  -2  -1   0 3114.32   74.58
  -2  -1   0 2972.92   64.07
  -2   1   0 2766.67   73.57
   2  -1   0 3000.50   71.19
   2   1   0 2961.35   71.55
  -2   1   0 2974.75   70.55
   2   1   0 3028.25   67.67
  -2  -1   0 3020.38   62.92
  -2   1   0 2886.97   68.56
   2   1   0 3085.35   61.93
  -2  -1   0 2925.48   70.06
   2   1   0 2950.22   70.55
  -2  -1   0 2963.69   69.95
   2   1   0 3350.64   83.70
  -2   1   0 3087.11   77.32
   2  -1   0 2821.76   71.34
  -2   1   0 2957.89   56.63
   2   1   1 5026.00  106.28
   2   1   1 4868.45  102.51
  -2  -1  -1 5007.76  102.19
   2   1   1 5243.83   90.50
   2   1   1 4672.07   99.08
  -2  -1  -1 5257.83   89.99
  -2  -1  -1 4914.10   98.00
  -2  -1  -1 4939.62   99.61
   2   1   1 5137.86  104.92
   2  -2  -2  771.05   41.14
  -2   2   2  826.55   30.33
  -2   2   2  825.99   43.95
   2  -2  -2  755.27   29.42
   2  -2  -2  729.24   41.82
  -2   2   2  820.00   41.45
   2  -2  -2  785.65   46.11
  -2   2   2  921.39   49.19
  -2   2   2  808.03   46.63
   2  -2  -1 9166.48  132.95
  -2   2   1 9951.52  142.12
   2  -2  -1 9469.89  129.93
  -2   2   1 9641.62  117.17
  -2   2   1 9665.62  130.99
   2  -2  -1 9675.00  111.32
  -2   2   1 9544.07  105.90
   2  -2  -1 9999.00  124.57
  -2   2   1 8793.16  143.44
  -2   2   1 9800.38  124.28
   2   2   0 2468.38  100.55
   2   2   0 2611.84  241.92
  -2  -2   0 3049.02  106.04
  -2  -2   0 1947.73   95.91
   2   2   0 2159.46   90.59
   2   2   0 2641.77  101.14
  -2  -2   0 2779.52   99.23
   2   2   1 5411.59  114.37
  -2  -2  -1 5025.52   98.04
  -2  -2  -1 5397.00   80.91
  -2  -2  -1 4833.38   97.91
  -2  -2  -1 5609.69   85.42
  -2  -2  -1 4979.72   80.22
   2   2   1 5021.93  102.01
   2   2   1 5232.10   85.50
  -2  -2  -1 5344.35  103.48
   2   2   1 5426.49   96.26
   2   2   1 5010.45  103.87
   2   2   1 4977.48   82.96
  -2  -2  -1 5222.21  108.35
   2   2   1 4901.83  104.29
   2   2   2  948.46   54.81
  -2  -2  -2 1034.90   50.67
   2   2   2  996.56   51.99
  -2  -2  -2  980.04   52.12
  -2   3   3  373.67   32.67
  -2   3   3  362.77   37.47
   2  -3  -3  333.63   34.63
   2  -3  -3  374.77   39.47
  -2   3   3  388.19   38.97
  -2   3   3  473.58   54.14
   2  -3  -2  598.12   40.02
  -2   3   2  660.86   41.32
   2  -3  -2  663.97   41.98
   2  -3  -2  699.63   40.37
  -2   3   2  702.85   43.71
   2  -3  -2  542.45   38.82
  -2   3   2  688.65   42.76
  -2   3   2  676.22   38.47
  -2   3   1  786.61   48.81
   2  -3  -1  751.76   50.76
   2  -3  -1  722.12   45.99
  -2   3   1  707.49   50.61
  -2  -3  -1 7386.12  209.62
   2   3   1 7409.33  155.90
  -2  -3  -1 7673.05  139.97
   2   3   1 7580.54  137.98
   2   3   1 7475.64  125.86
  -2  -3  -1 7088.26  141.01
  -2  -3  -1 7134.84  148.17
   2   3   1 7181.77  151.83
   2   3   2  995.21   57.56
  -2  -3  -2 1056.86   49.98
  -2  -3  -2 1056.10   51.40
  -2  -3  -2  990.76   54.70
   2   3   2 1137.19   55.54
  -2  -3  -2  930.40   52.77
   2   3   2 1027.22   52.46
   2   3   2  911.63   56.68
  -2  -3  -3 5147.93  160.37
  -2   4   3 2049.24   89.58
   2  -4  -3 1792.80   80.63
  -2   4   3 2125.51   92.88
   2  -4  -3 1945.95   85.58
   2  -4  -3 1990.34   88.79
  -2   4   3 2147.47   90.94
  -2   4   2   58.18   14.98
  -2   4   2   62.99   16.26
   2  -4  -2   62.36   16.83
   2  -4  -2   44.39   15.02
  -2   4   2   51.82   13.94
   2   4   1 1165.37   51.54
   2   4   1 1199.02   51.20
  -2  -4  -1 1203.93   80.82
  -2  -4  -1 1229.42   70.85
   2   4   1 1177.16   56.33
   2   4   2    0.71    5.83
  -2  -4  -2   -0.67    5.81
  -2  -4  -2    1.49    5.30
   2   4   2   -1.77    8.64
   2   4   3   23.22   14.25
   2   4   3   14.50    9.03
  -2  -4  -3   20.98   10.72
  -2  -4  -3   23.69   13.11
   2  -5  -4  178.19   32.81
   2  -5  -4  185.35   36.00
   2  -5  -4   56.07   18.17
  -2   5   4  146.64   32.16
  -2   5   4   92.69   31.73
  -2   5   4  157.40   39.78
  -2   5   3   16.86   10.42
  -2   5   3    7.99    6.99
   2  -5  -3    5.93   11.23
   2  -5  -3    7.05   10.54
   2  -5  -3   16.43   11.00
  -2   5   3    8.09    7.71
  -2   5   2 2218.35  117.93
  -2   5   2 2168.68   81.50
   2   5   2  513.60   56.60
  -2  -5  -2  689.95   98.94
   2   5   2  714.79   74.73
   2   5   3  603.21   58.89
  -2  -5  -3  643.79   57.71
  -2  -5  -3  820.39   72.01
   2   5   3  773.87   72.42
  -2   6   4  377.63   65.80
  -2   6   4  269.21   49.00
   2  -6  -4  195.51   38.36
   2  -6  -4  265.78   47.72
  -2   6   3   67.55   29.28
  -2   6   3   45.49   21.19
   2  -6  -3   85.36   28.20
   2  -6  -3   60.48   25.97
  -2  -6  -3   23.19   15.41
   2   6   3   -9.00   23.39
   2   6   4  142.50   56.18
  -2  -6  -4  246.57   58.20
   3   0  -1    1.47    2.87
  -3   0   1   -1.76    4.76
  -3   0   1    1.29    3.95
  -3   0   1   -2.78    3.15
   3   0  -1   -0.79    5.09
   3   0  -1    9.22    7.65
   3   0  -1    1.65    2.27
  -3   0   1    1.72    4.32
   3   0  -1   -0.49    3.83
   3   0   0  933.77   45.92
  -3   0   0  916.61   48.21
  -3   0   0  944.42   49.23
  -3   0   0  983.79   50.05
   3   0   0  989.13   51.63
   3   0   0  937.83   49.94
   3   0   0  965.95   52.63
   3   0   0  994.03   40.63
  -3   0   0 1084.51   45.40
  -3   0   0  853.08   38.81
  -3   0  -1   -1.18    5.19
   3   0   1   -0.46    4.80
   3   0   1   -1.97    4.90
  -3   0  -1   -1.78    5.55
   3   0   1   -3.58    7.56
  -3   0  -1    1.32    3.87
  -3   1   2   93.00   16.40
  -3   1   2   66.78   10.52
   3  -1  -2  111.26   18.67
   3  -1  -2   82.07   14.39
  -3   1   2   89.74   15.77
   3  -1  -2  133.15   18.27
  -3   1   2   92.90   14.16
   3  -1  -1 3903.13   75.24
  -3   1   1 4097.37   92.59
  -3   1   1 3878.54   95.11
  -3   1   1 4323.82  108.93
   3  -1  -1 3873.89   96.80
  -3  -1   1  338.68  192.90
   3  -1  -1 3837.51  103.85
   3  -1  -1 4105.55   99.72
   3  -1  -1 3806.54   96.24
  -3   1   1 4153.24   97.54
   3   1  -1   52.28  318.18
  -3  -1   1 2391.67  662.76
   3   1   0 1171.06   54.26
  -3  -1   0 1290.34   57.68
  -3  -1   0 1352.51   59.93
  -3   1   0 1264.21   55.51
  -3  -1   0 1211.99   52.05
  -3  -1   0 1110.82   55.16
   3  -1   0 1375.70   61.41
  -3   1   0 1371.20   62.73
  -3   1   0 1191.01   54.63
   3   1   0 1207.83   53.40
   3   1   0  615.23   44.34
   3  -1   0 1275.93   57.22
  -3  -1   0 1205.40   52.63
   3   1   0 1284.24   59.37
  -3   1   0  728.78   51.16
  -3   1   0 1236.02   43.59
   3   1   0 1275.49   47.01
   3  -1   0 1208.88   57.49
   3   1   1 1394.17   66.35
  -3  -1  -1 1476.69   66.16
  -3  -1  -1 1539.40   62.17
  -3  -1  -1 1444.03   66.38
   3   1   1 1382.16   58.43
  -3  -1  -1 1498.81   52.01
   3   1   1 1363.81   66.86
   3   1   1 1316.83   64.09
  -3  -1  -1 1468.95   63.75
  -3   2   2  109.69   15.14
  -3   2   2   74.56   19.08
  -3   2   2   93.69   17.55
   3  -2  -2   90.35   13.89
  -3   2   2  108.16   56.64
   3  -2  -2  105.12   18.02
   3  -2  -2   96.34   17.82
   3  -2  -2   94.06   17.88
  -3   2   2  107.73   19.67
   3  -2  -2  195.44  148.21
  -3   2   2  103.44   16.21
  -3   2   1   23.26    7.00
  -3   2   1   21.77    8.51
  -3   2   1   22.71    9.06
   3  -2  -1   26.34    9.90
   3  -2  -1   15.03    6.97
  -3   2   1   19.15    7.00
  -3   2   1   11.56    5.03
  -3   2   1   15.94    7.64
   3  -2  -1    9.96    4.98
   3  -2  -1   15.34    6.98
  -3  -2   0  935.18   67.58
  -3  -2   0 1067.08   66.63
   3   2   0 1210.14   73.44
   3   2   0 1142.08   69.53
  -3  -2   0 1217.04   61.67
   3   2   0 1217.93   78.78
  -3  -2   0 1132.10   67.89
   3   2   0 1247.33   65.60
   3   2   1 2453.95   88.75
  -3  -2  -1 2547.60   85.14
  -3  -2  -1 2699.93   88.75
   3   2   1 2646.54   90.23
  -3  -2  -1 2749.17   79.45
   3   2   1 1778.73   77.62
  -3  -2  -1 2793.30   91.89
   3   2   1 1845.44   74.02
   3   2   2 1169.59   68.32
  -3  -2  -2 1235.36   64.74
  -3  -2  -2 1173.86   64.34
   3   2   2 1133.68   64.76
  -3  -2  -2 1223.69   65.55
  -3   3   3 2525.29   95.34
  -3   3   3 2419.59   94.70
   3  -3  -3 2502.98  102.60
  -3   3   2 1387.86   66.24
  -3   3   2 1297.58   63.40
   3  -3  -2 1085.46   56.37
   3  -3  -2 1353.43   65.50
  -3   3   2 1296.49   61.47
   3  -3  -2 1226.47   63.43
   3  -3  -2 1134.21   61.89
  -3   3   2 1358.32   71.98
  -3   3   1 7551.81  143.85
  -3   3   1 7268.57  169.66
   3  -3  -1 7794.67  178.67
  -3  -3  -1 3581.58  125.66
   3   3   1 3063.65  115.04
  -3  -3  -1 3339.23  111.82
   3   3   1 3421.19  126.14
  -3  -3  -1 3462.64  109.77
  -3  -3  -1 3159.50  111.48
   3   3   1 3001.36  107.96
   3   3   1 3286.87  112.88
  -3  -3  -2  327.25   34.87
   3   3   2  266.88   34.10
  -3  -3  -2  336.35   34.51
  -3  -3  -2  288.62   31.74
   3   3   2  337.48   38.07
  -3  -3  -2  294.34   34.43
   3   3   2  312.98   38.46
   3   3   2  316.79   35.27
  -3   4   3  426.41   44.49
  -3   4   3  413.51   42.56
   3  -4  -3  362.85   38.61
   3  -4  -3  375.88   39.44
   3  -4  -3  345.75   39.32
  -3   4   3  328.48   40.44
  -3   4   2  568.30   45.88
   3  -4  -2  532.10   44.58
   3  -4  -2  570.68   52.68
   3  -4  -2  675.63   56.24
  -3   4   2  471.63   45.57
   3  -4  -2  526.02   50.07
  -3   4   2  658.27   61.37
  -3   4   2  407.54   43.50
  -3  -4  -1  868.46   82.15
   3   4   1  147.08   38.76
  -3  -4  -1  879.41  104.46
   3   4   1   92.29   38.32
   3   4   2    7.90    7.01
  -3  -4  -2   -1.07    7.54
  -3  -4  -2   11.76    9.32
   3   4   2    2.04    7.58
   3   4   3  551.34   54.30
  -3  -4  -3  766.76   59.81
   3   4   3  650.45   85.60
  -3   5   4   79.80   31.52
  -3   5   4  108.24   26.77
   3  -5  -4  219.79   40.51
   3  -5  -4  181.98   33.06
   3  -5  -4  135.70   28.98
  -3   5   4  141.75   34.28
  -3   5   3  675.77   61.17
  -3   5   3  815.28   76.11
   3  -5  -3  588.24   55.26
   3  -5  -3  669.82   62.96
   3  -5  -3  651.05   64.60
  -3   5   3  544.64   56.97
   3   5   2   78.91   32.08
  -3  -5  -2  264.16   43.58
  -3  -5  -2  279.37   59.68
   3   5   2   92.78   32.15
   3   5   3  166.67   44.86
   3   5   3   96.92   27.34
  -3  -5  -3  116.82   27.12
  -3  -5  -3  150.75   40.36
  -3   6   4  351.07  121.98
  -3   6   4  378.88   86.80
   3  -6  -4  346.82   86.18
   3  -6  -4  356.65   73.90
   3  -6  -4  356.99   75.54
  -3   6   4  393.32   94.77
  -3  -6  -3   -3.15   11.44
   3   6   3  -13.19   36.53
   4   0  -1   -1.57    4.38
  -4   0   1    6.88    9.50
  -4   0   1    0.17    6.40
  -4   0   1    5.49    6.95
   4   0  -1   -2.92    5.88
   4   0  -1   -3.57    7.57
   4   0  -1   -2.69    7.86
  -4   0   1   -2.01   38.81
   4   0   0 3180.15  102.71
  -4   0   0 2710.72   95.98
  -4   0   0 2209.69   90.87
  -4   0   0 2471.21   91.40
   4   0   0 3066.05  105.27
   4   0   0 2991.34  106.06
   4   0   0 2887.08  105.49
  -4   0   0 2644.42   80.21
  -4   0  -1    0.23    6.90
   4   0   1   -3.00    7.31
   4   0   1    7.39    7.26
  -4   0  -1    0.60    5.54
   4   0   1   -5.22    9.88
  -4   0  -1   -9.83    9.53
  -4   1   2  103.38   18.43
   4  -1  -2  140.68   21.07
  -4   1   2  152.63   24.95
   4  -1  -2  140.85   24.04
  -4   1   2  162.59   25.13
   4  -1  -1   26.29   10.04
   4   1  -1    7.06   15.46
  -4  -1   1   13.01   15.59
  -4   1   1   23.04    9.22
  -4  -1   1   21.30   22.46
  -4   1   1   26.18   10.51
  -4  -1   1   13.55   16.81
   4  -1  -1   11.47    7.05
  -4   1   1   24.20   11.03
   4  -1  -1   24.28   10.38
   4   1  -1   -6.85   19.91
   4   1  -1  -20.22   22.56
  -4   1   1   22.66    8.05
   4  -1  -1   21.17    8.66
   4   1   0 3099.59  105.17
  -4  -1   0 2910.20  104.10
  -4   1   0 3006.91  100.98
   4  -1   0 2880.71  107.36
  -4  -1   0 3071.72  106.10
  -4  -1   0 2737.15   92.89
  -4   1   0 2808.29  105.13
   4   1   0 3071.55  107.25
   4   1   0 2389.23   90.76
  -4   1   0 2741.71  100.88
   4   1   0 3126.73  116.29
   4  -1   0 3044.95  110.24
   4  -1   0 2982.99  105.66
   4  -1   0 3030.44   97.49
  -4  -1   0 2817.04   93.66
   4   1   1   67.30   18.24
  -4  -1  -1   77.93   18.44
  -4  -1  -1   77.45   18.20
   4   1   1   54.23   13.30
   4   1   1   77.83   19.00
  -4  -1  -1   81.48   18.97
   4   1   1   65.93   18.10
  -4  -1  -1   78.15   16.60
   4  -2  -2   10.41    7.54
  -4   2   2   16.42    9.43
  -4   2   2    8.18    6.72
   4  -2  -2    4.09    8.91
   4  -2  -2    0.28    6.56
  -4   2   2   10.40    9.20
   4  -2  -1 2604.54   95.32
  -4   2   1 2880.91   94.44
  -4   2   1 3122.78  113.11
  -4   2   1 2899.06   96.20
   4  -2  -1 2448.46   95.30
   4  -2  -1 2597.66   95.71
   4  -2  -1 2568.89   94.55
  -4   2   1 2406.82   99.51
   4   2   0 1063.79  113.09
  -4  -2   0 1128.15  115.48
   4   2   0 1075.62  116.36
   4   2   0 1148.59  127.76
  -4  -2   0 1100.86  109.23
  -4  -2  -1 1295.91   73.03
   4   2   1 1241.71   73.48
  -4  -2  -1 1312.25   74.29
   4   2   1 1375.68   79.96
   4   2   1 1209.71   71.75
  -4  -2  -1 1368.53   73.27
   4   2   2  158.91   27.97
  -4  -2  -2  444.62   43.34
   4   2   2  220.25   31.84
  -4  -2  -2  438.55   43.45
  -4   3   3 1093.68   69.95
  -4   3   3 1078.56   70.06
  -4   3   2  253.20   33.61
   4  -3  -2  225.36   31.42
   4  -3  -2  160.61   26.07
  -4   3   2  266.06   36.34
  -4   3   1  121.05   26.03
   4  -3  -1  132.23   27.59
   4  -3  -1  145.31   26.37
  -4   3   1   82.87   26.51
  -4  -3  -1  212.48   38.74
   4   3   1  184.45   33.95
  -4  -3  -1  189.77   32.63
   4   3   1  185.62   36.76
   4   3   1  175.29   32.31
  -4  -3  -1  196.57   33.01
  -4  -3  -2  344.74   43.09
   4   3   2  298.67   39.16
   4   3   2  320.43   42.95
   4   3   2  336.56   45.42
  -4  -3  -2  402.03   46.57
  -4  -3  -2  328.52   40.81
  -4   4   3  586.46   56.62
   4  -4  -3  511.08   51.67
   4  -4  -3  452.62   50.73
  -4   4   3  600.61   60.15
  -4   4   2  402.82   48.00
   4  -4  -2  659.78   71.01
   4  -4  -2  492.32   53.56
  -4   4   2  604.88   64.00
   4   4   1   30.38   50.53
  -4  -4  -1  663.87  125.38
   4   4   2   68.98   23.10
  -4  -4  -2   80.61   22.58
  -4  -4  -2   77.87   24.55
   4   4   2  117.77   42.76
   4  -5  -4   80.93   21.45
  -4   5   4  124.02   32.97
   4  -5  -3  446.05   61.62
  -4   5   3  420.83   59.25
   4   5   2   22.70   36.24
  -4  -5  -2  150.78   77.44
   4   5   3    2.59   11.70
  -4   6   4   36.45   28.89
  -4   6   4   27.20   20.13
   4  -6  -4   99.18   31.71
  -5   0   1   -8.31   11.36
  -5   0   1   -0.51    8.45
   5   0  -1   -3.39    7.29
  -5   0   1    8.60    9.99
   5   0  -1   -2.70    8.59
   5   0  -1    2.10    7.96
  -5   0   0 4333.83  158.09
  -5   0   0 4284.21  163.44
  -5   0   0 4335.39  174.07
   5   0   0 4277.80  170.14
   5   0   0 4253.97  171.84
   5   0   0 4266.73  172.09
  -5   1   2 2209.31   88.16
   5  -1  -2 2213.79   69.50
   5  -1  -2 2225.34   86.45
  -5   1   2 2212.76   98.13
  -5   1   1  230.95   31.96
   5   1  -1    2.01   10.89
  -5  -1   1  125.71   63.09
  -5   1   1  232.03   35.06
  -5   1   1  234.07   34.50
  -5  -1   1   70.66   68.76
   5  -1  -1  133.51   24.61
   5  -1  -1  203.08   32.21
  -5  -1   1   88.14   45.06
   5  -1  -1  215.30   32.67
   5   1  -1    8.28   33.38
   5   1  -1   19.53   26.00
  -5  -1   0  557.11   55.75
   5   1   0  602.99   55.51
  -5   1   0  353.16   41.97
  -5  -1   0  526.87   52.92
  -5  -1   0  608.37   57.85
  -5   1   0  373.46   47.46
   5  -1   0  419.04   50.17
   5   1   0  542.36   49.98
   5   1   0  622.76   60.77
   5  -1   0  560.65   57.51
  -5   1   0  345.47   43.72
   5   1   0  540.59   55.13
   5  -1   0  506.11   53.11
  -5  -1   0  526.06   50.15
   5   1   1   37.51   14.91
  -5  -1  -1   55.65   16.54
  -5  -1  -1   84.53   21.36
   5   1   1   71.95   22.63
  -5  -1  -1   55.80   18.18
  -5   2   2   16.09    9.95
   5  -2  -2    7.27    9.57
   5  -2  -2   26.68   14.45
  -5   2   2   20.16   10.62
   5  -2  -1   38.19   15.18
  -5   2   1   67.68   18.20
  -5   2   1   63.15   19.28
   5  -2  -1   47.60   16.23
   5  -2  -1   67.16   18.21
  -5   2   1   36.43   18.06
   5  -2  -1   79.14   21.69
  -5   2   1   69.67   19.88
   5   2   0 1376.14  172.91
  -5  -2   0 1400.91  176.18
   5   2   0 1409.14  183.81
   5   2   0 1379.77  184.45
   5   2   1   47.78   18.75
  -5  -2  -1   47.98   18.92
   5   2   1   44.57   15.90
  -5  -2  -1   65.12   20.35
   5   2   1   49.19   20.11
  -5  -2  -1   70.55   20.43
  -5   3   3   49.41   16.66
   5  -3  -3   38.26   14.54
  -5   3   3   52.30   16.92
  -5   3   2  441.02   51.07
   5  -3  -2  298.17   45.40
   5  -3  -2  311.53   42.90
  -5   3   2  470.50   57.34
   5   3   1  111.04   39.05
  -5  -3  -1  100.21   38.63
   5   3   1   78.26   33.22
  -5  -3  -1  137.91   39.90
   5   3   1   35.61   22.16
  -5  -3  -1  155.99   41.11
   5   3   2   49.30   19.58
   5   3   2   28.23   16.65
  -5   4   3  462.19   56.60
   5  -4  -3  499.25   63.18
   5  -4  -3  426.48   51.34
  -5   4   3  573.00   64.29
   5  -4  -2   18.63   15.96
   5   4   2  449.71   77.02
   5  -5  -3   33.70   24.01
  -5   5   3   -5.44   11.43
  -6   0   1  -13.13   17.89
   6   0  -1    2.23   10.81
   6   0  -1   -1.32   10.10
  -6   0   1   -6.42   12.83
   6   0  -1  -15.74   17.32
  -6   0   0  290.20   45.81
   6   0   0  299.22   49.89
  -6   0   0  223.38   45.52
   6   0   0  252.22   42.12
   6   0   0  288.91   47.18
  -6   0   0  307.50   46.76
  -6   1   2   28.12   18.59
   6  -1  -2   68.27    7.48
   6  -1  -1   12.61   12.64
  -6   1   1   24.29   17.93
  -6   1   1    6.83   10.96
   6  -1  -1   15.84   13.49
  -6   1   1   21.86   12.10
   6  -1  -1   -1.58   12.07
  -6  -1   0  149.22   66.11
  -6  -1   0  158.99   66.46
   6   1   0  157.94   71.68
   6   1   0  158.05   71.57
  -6   2   2  512.92   59.14
   6  -2  -2  456.62   52.28
  -6   2   1   40.97   21.89
   6  -2  -1    9.55   12.92
  -6  -2   0  -43.22   62.36
   6   2   0  -41.34  208.95
  -6  -2   0   27.58  198.05
   6   2   0  -18.74   63.62
   6   2   1   -7.44   11.43
  -6  -2  -1   34.36   21.00
   6   2   1    2.29   13.42
   6   2   1   21.72   21.07
  -6  -2  -1   47.25   25.57
  -6  -2  -1   23.60   21.29
  -6   3   3   -5.54    6.28
  -6   3   2  181.95   38.14
   6  -3  -2  170.20   38.04
   6  -3  -2  127.25   33.29
   0   0   0    0.00    0.00


TITL dimethyl_ether_phase_beta_3_30GPa in P2(1)/c
REM P2(1)/c (#14 in standard setting)
CELL 0.71073   5.554101   6.617934   6.964275  90.0000 103.8348  90.0000
ZERR    4.00   0.000427   0.001112   0.003121   0.0000   0.0187   0.0000
LATT  1
SYMM -x, y+1/2,-z+1/2
SFAC C H O
UNIT 8.00 24.00 4.00
TREF
HKLF 4
END
_computing_structure_solution     'SHELXT 2018/2 (Sheldrick, 2018)'
;
_shelx_hkl_checksum                54851
_olex2_submission_special_instructions  'No special instructions were received'

#############################################################################

data_dimethyl_ether_phase_beta_3_90GPa

_audit_creation_method

; Olex2 1.5
(compiled 2022.04.07 svn.rca3783a0 for OlexSys, GUI svn.r6498)
;
_shelx_SHELXL_version_number       '2018/3'

_audit_contact_author_address 

; Faculty of Chemistry 
  Adam Mickiewicz University  
  Uniwersytetu Pozna\'nskiego 8
  61-614 Pozna\'n
  Poland 
;
 
_audit_contact_author_email   
;
marcinp@amu.edu.pl
;
     
_audit_contact_author_name         'Podsiad\/lo, Marcin'
_audit_contact_author_phone        ?


# TITLE AND AUTHOR LIST  

loop_
_publ_contact_author_id_orcid

'0000-0001-6931-1059'  
'0000-0002-4460-4362'
'0000-0003-2504-1119'
'0000-0001-7577-4527'
'0000-0002-1439-7278' 
'0000-0001-6702-1875'

_publ_author_name 

;
 'Sacharczuk, Natalia' 
Faculty of Chemistry 
  Adam Mickiewicz University  
  Uniwersytetu Pozna\'nskiego 8
  61-614 Pozna\'n
  Poland 
 
 'Olejniczak, Anna' 
Faculty of Chemistry 
  Adam Mickiewicz University  
  Uniwersytetu Pozna\'nskiego 8
  61-614 Pozna\'n
  Poland 

 'Bujak, Maciej' 
Faculty of Chemistry
  University of Opole
  Oleska 48 
  45-052 Opole
  Poland

 'Dziubek, Kamil' 
 Faculty of Chemistry 
  Adam Mickiewicz University  
  Uniwersytetu Pozna\'nskiego 8
  61-614 Pozna\'n
  Poland 
 
 'Katrusiak, Andrzej' 
Faculty of Chemistry 
  Adam Mickiewicz University  
  Uniwersytetu Pozna\'nskiego 8
  61-614 Pozna\'n
  Poland 
 
'Podsiad\/lo, Marcin' 
Faculty of Chemistry 
  Adam Mickiewicz University  
  Uniwersytetu Pozna\'nskiego 8
  61-614 Pozna\'n
  Poland 
;
 

 #############################################################################

# start Validation Reply Form
_vrf_ATOM007_dimethyl_ether_phase_beta_3_90GPa
;
PROBLEM: _atom_site_aniso_label is missing

RESPONSE: The structure was refined isotropically.
;
_vrf_PLAT029_dimethyl_ether_phase_beta_3_90GPa
;
PROBLEM: _diffrn_measured_fraction_theta_full value Low .      0.237 Why? 
 
RESPONSE: The generated Alerts A, B and C are the typical high-pressure 
crystallography warnings. A single crystal of DME was obtained using 
in-situ high-pressure crystallization technique in a diamond-anvil 
cell (DAC). The DAC imposes severe restrictions on which reflections 
can be collected,resulting in incomplete data set and, as a result, 
in missing reflections, poor data/parameter ratio and low-bond precision.
;
_vrf_PLAT088_dimethyl_ether_phase_beta_3_90GPa
;
PROBLEM: Poor Data / Parameter Ratio ....................       7.13 Note 
 
RESPONSE: 'Due to the construction of the diamond-anvil cell
 access to the sample crystal is limited affecting data collection'
;
_vrf_PLAT196_dimethyl_ether_phase_beta_3_90GPa
;
PROBLEM: No TEMP record and _measurement_temperature .NE.        293 Degree

RESPONSE: Data were collected at room temperature (295(2) K).
;
_vrf_PLAT201_dimethyl_ether_phase_beta_3_90GPa
;
PROBLEM: Isotropic non-H Atoms in Main Residue(s) .......          3 Report

RESPONSE: The structure was refined isotropically because of the overall 
poor diffraction quality of the crystal and limited data by the DAC 
opening angle.
;
# end Validation Reply Form

_publ_section_references
;
Dolomanov, O.V., Bourhis, L.J., Gildea, R.J, Howard, J.A.K. & Puschmann, H.
 (2009), J. Appl. Cryst. 42, 339-341.

Sheldrick, G.M. (2008). Acta Cryst. A64, 112-122.

Sheldrick, G.M. (2015). Acta Cryst. C71, 3-8.
;
_chemical_name_common              ?
_chemical_name_systematic          'dimethyl ether'
_chemical_formula_moiety           'C2 H6 O'
_chemical_formula_sum              'C2 H6 O'
_chemical_formula_weight           46.07
_chemical_melting_point            ?
loop_
  _atom_type_symbol
  _atom_type_description
  _atom_type_scat_dispersion_real
  _atom_type_scat_dispersion_imag
  _atom_type_scat_source
 'C' 'C' 0.0033 0.0016 'International Tables Vol C Tables 4.2.6.8 and 6.1.1.4'
 'H' 'H' 0.0000 0.0000 'International Tables Vol C Tables 4.2.6.8 and 6.1.1.4'
 'O' 'O' 0.0106 0.0060 'International Tables Vol C Tables 4.2.6.8 and 6.1.1.4'

_shelx_space_group_comment
;
The symmetry employed for this shelxl refinement is uniquely defined
by the following loop, which should always be used as a source of
symmetry information in preference to the above space-group names.
They are only intended as comments.
;
_space_group_crystal_system        'monoclinic'
_space_group_IT_number             14
_space_group_name_H-M_alt          'P 1 21/c 1'
_space_group_name_Hall             '-P 2ybc'
loop_
  _space_group_symop_operation_xyz
 'x, y, z'
 '-x, y+1/2, -z+1/2'
 '-x, -y, -z'
 'x, -y-1/2, z-1/2'

_cell_length_a                     5.5277(4)
_cell_length_b                     6.527(10)
_cell_length_c                     6.8941(5)
_cell_angle_alpha                  90
_cell_angle_beta                   103.869(6)
_cell_angle_gamma                  90
_cell_volume                       241.5(4)
_cell_formula_units_Z              4
_cell_measurement_reflns_used      488
_cell_measurement_temperature      295(2)
_cell_measurement_theta_max        25.7300
_cell_measurement_theta_min        7.6000

_shelx_estimated_absorpt_T_max     ?
_shelx_estimated_absorpt_T_min     ?

_exptl_absorpt_coefficient_mu      0.098
_exptl_absorpt_correction_T_max    1.00000
_exptl_absorpt_correction_T_min    0.08207
_exptl_absorpt_correction_type     multi-scan
_exptl_absorpt_process_details     
;
CrysAlisPro 1.171.42.49 (Rigaku Oxford Diffraction, 2022)
Empirical absorption correction using spherical harmonics,
implemented in SCALE3 ABSPACK scaling algorithm.
;

_exptl_absorpt_special_details     
;
Data were collected at room temperature (295(2) K) and pressure of 3.90(2) GPa
(3900000 kPa).
;

_exptl_crystal_colour              colourless
_exptl_crystal_density_diffrn      1.267
_exptl_crystal_density_meas        ?
_exptl_crystal_density_method      ?
_exptl_crystal_description         disc
_exptl_crystal_F_000               104
_exptl_crystal_size_max            0.33
_exptl_crystal_size_mid            0.33
_exptl_crystal_size_min            0.24
_exptl_transmission_factor_max     ?
_exptl_transmission_factor_min     ?

# EXPERIMENTAL DATA

_diffrn_reflns_av_R_equivalents    0.0308
_diffrn_reflns_av_unetI/netI       0.0216
_diffrn_reflns_Laue_measured_fraction_full  0.237
_diffrn_reflns_Laue_measured_fraction_max  0.231
_diffrn_reflns_limit_h_max         6
_diffrn_reflns_limit_h_min         -6
_diffrn_reflns_limit_k_max         1
_diffrn_reflns_limit_k_min         -1
_diffrn_reflns_limit_l_max         8
_diffrn_reflns_limit_l_min         -8
_diffrn_reflns_number              634
_diffrn_reflns_point_group_measured_fraction_full  0.237
_diffrn_reflns_point_group_measured_fraction_max  0.231
_diffrn_reflns_theta_full          25.242
_diffrn_reflns_theta_max           25.727
_diffrn_reflns_theta_min           7.610

_diffrn_ambient_temperature        295(2)
_diffrn_ambient_pressure          3900000
_diffrn_ambient_environment       'diamond-anvil cell'

_diffrn_detector_area_resol_mean   ?
_diffrn_measured_fraction_theta_full  0.237
_diffrn_measured_fraction_theta_max  0.231

_diffrn_measurement_device_type    'KUMA KM4-CCD, Eos'
_diffrn_measurement_method         '\f- and \w-scans'
_diffrn_radiation_type             MoK\a
_diffrn_radiation_wavelength       0.71073
_diffrn_source                     ?
_reflns_Friedel_coverage           0.000
_reflns_Friedel_fraction_full      .
_reflns_Friedel_fraction_max       .
_reflns_number_gt                  99
_reflns_number_total               107
_reflns_special_details
;
 Reflections were merged by SHELXL according to the crystal
 class for the calculation of statistics and refinement.
 
 _reflns_Friedel_fraction is defined as the number of unique
 Friedel pairs measured divided by the number that would be
 possible theoretically, ignoring centric projections and
 systematic absences.
;
_reflns_threshold_expression       'I > 2\s(I)'

_computing_cell_refinement         'CrysAlisPro 1.171.42.49 (Rigaku OD, 2022)'

_computing_data_collection         'CrysAlisPro 1.171.42.49 (Rigaku OD, 2022)'

_computing_data_reduction          'CrysAlisPro 1.171.42.49 (Rigaku OD, 2022)'

_computing_molecular_graphics      'Olex2 1.5 (Dolomanov et al., 2009)'
_computing_publication_material    'Olex2 1.5 (Dolomanov et al., 2009)'
_computing_structure_refinement    'SHELXL 2018/3 (Sheldrick, 2015)'
_computing_structure_solution      'SHELXS  (Sheldrick, 2008)'

# REFINEMENT DATA 

_refine_diff_density_max           0.171
_refine_diff_density_min           -0.125
_refine_diff_density_rms           0.031
_refine_ls_extinction_coef         .
_refine_ls_extinction_method       none
_refine_ls_goodness_of_fit_ref     1.192
_refine_ls_hydrogen_treatment      constr
_refine_ls_matrix_type             full
_refine_ls_number_parameters       15
_refine_ls_number_reflns           107
_refine_ls_number_restraints       0
_refine_ls_R_factor_all            0.0728
_refine_ls_R_factor_gt             0.0690
_refine_ls_restrained_S_all        1.192
_refine_ls_shift/su_max            0.000
_refine_ls_shift/su_mean           0.000
_refine_ls_structure_factor_coef   Fsqd
_refine_ls_weighting_details      
 'w=1/[\s^2^(Fo^2^)+(0.1005P)^2^+0.1680P] where P=(Fo^2^+2Fc^2^)/3'
_refine_ls_weighting_scheme        calc
_refine_ls_wR_factor_gt            0.1661
_refine_ls_wR_factor_ref           0.1724
_refine_special_details            
; 
 The diamond-anvil cell (DAC) imposes severe restrictions on which reflections
 can be collected, resulting in a low data:parameter ratio. 
;

_olex2_refinement_description
;
1. Fixed Uiso
 At 1.5 times of:
  All C(H,H,H) groups
2.a Idealised Me refined as rotating group:
 C1(H11,H12,H13), C2(H22,H23,H21)
;
_atom_sites_solution_hydrogens     geom
_atom_sites_solution_primary       direct
_atom_sites_solution_secondary     ?
loop_
  _atom_site_label
  _atom_site_type_symbol
  _atom_site_fract_x
  _atom_site_fract_y
  _atom_site_fract_z
  _atom_site_U_iso_or_equiv
  _atom_site_adp_type
  _atom_site_occupancy
  _atom_site_site_symmetry_order
  _atom_site_calc_flag
  _atom_site_refinement_flags_posn
  _atom_site_refinement_flags_adp
  _atom_site_refinement_flags_occupancy
  _atom_site_disorder_assembly
  _atom_site_disorder_group
 O1 O 0.7270(4) 0.3359(18) 0.1847(3) 0.0310(15) Uiso 1 1 d . . . . .
 C1 C 0.9078(7) 0.178(2) 0.2323(6) 0.0309(16) Uiso 1 1 d . . . . .
 H11 H 0.910795 0.101871 0.113639 0.046 Uiso 1 1 calc R U . . .
 H12 H 0.865988 0.087541 0.329319 0.046 Uiso 1 1 calc R U . . .
 H13 H 1.068887 0.236969 0.286165 0.046 Uiso 1 1 calc R U . . .
 C2 C 0.4939(7) 0.252(2) 0.0882(6) 0.0278(16) Uiso 1 1 d . . . . .
 H22 H 0.504422 0.193813 -0.037492 0.042 Uiso 1 1 calc R U . . .
 H23 H 0.369749 0.357747 0.065583 0.042 Uiso 1 1 calc R U . . .
 H21 H 0.449139 0.146997 0.170723 0.042 Uiso 1 1 calc R U . . .

_geom_special_details
;
 All esds (except the esd in the dihedral angle between two l.s. planes)
 are estimated using the full covariance matrix.  The cell esds are taken
 into account individually in the estimation of esds in distances, angles
 and torsion angles; correlations between esds in cell parameters are only
 used when they are defined by crystal symmetry.  An approximate (isotropic)
 treatment of cell esds is used for estimating esds involving l.s. planes.
;
loop_
  _geom_bond_atom_site_label_1
  _geom_bond_atom_site_label_2
  _geom_bond_distance
  _geom_bond_site_symmetry_2
  _geom_bond_publ_flag
 O1 C1 1.419(16) . ?
 O1 C2 1.411(9) . ?
 C1 H11 0.9600 . ?
 C1 H12 0.9600 . ?
 C1 H13 0.9600 . ?
 C2 H22 0.9600 . ?
 C2 H23 0.9600 . ?
 C2 H21 0.9600 . ?

loop_
  _geom_angle_atom_site_label_1
  _geom_angle_atom_site_label_2
  _geom_angle_atom_site_label_3
  _geom_angle
  _geom_angle_site_symmetry_1
  _geom_angle_site_symmetry_3
  _geom_angle_publ_flag
 C2 O1 C1 109.8(12) . . ?
 O1 C1 H11 109.5 . . ?
 O1 C1 H12 109.5 . . ?
 O1 C1 H13 109.5 . . ?
 H11 C1 H12 109.5 . . ?
 H11 C1 H13 109.5 . . ?
 H12 C1 H13 109.5 . . ?
 O1 C2 H22 109.5 . . ?
 O1 C2 H23 109.5 . . ?
 O1 C2 H21 109.5 . . ?
 H22 C2 H23 109.5 . . ?
 H22 C2 H21 109.5 . . ?
 H23 C2 H21 109.5 . . ?

_shelx_res_file
;
TITL 1edm in P21/c #14
    1edm.res
    created by SHELXL-2018/3 at 12:53:57 on 02-Jan-2023
REM reset to P21/c #14
CELL 0.71073 5.527712 6.526867 6.894129 90 103.8687 90
ZERR 4 0.000355 0.010167 0.000469 0 0.0063 0
LATT 1
SYMM -X,0.5+Y,0.5-Z
SFAC C H O
UNIT 8 24 4

L.S. 50
PLAN  10
CONF
BOND
fmap 2 53
MORE -1
BOND $H
ACTA
REM <olex2.extras>
REM <HklSrc "%.\\1edm.hkl">
REM </olex2.extras>

WGHT    0.100500    0.168000
FVAR      39.26130
O1    3    0.726983    0.335880    0.184730    11.00000    0.03098
C1    1    0.907789    0.177776    0.232312    11.00000    0.03085
AFIX 137
H11   2    0.910795    0.101871    0.113639    11.00000   -1.50000
H12   2    0.865988    0.087541    0.329319    11.00000   -1.50000
H13   2    1.068887    0.236969    0.286165    11.00000   -1.50000
AFIX   0
C2    1    0.493941    0.251894    0.088165    11.00000    0.02785
AFIX 137
H22   2    0.504422    0.193813   -0.037492    11.00000   -1.50000
H23   2    0.369749    0.357747    0.065583    11.00000   -1.50000
H21   2    0.449139    0.146997    0.170723    11.00000   -1.50000
AFIX   0
HKLF 4


REM  1edm in P21/c #14
REM wR2 = 0.1724, GooF = S = 1.192, Restrained GooF = 1.192 for all data
REM R1 = 0.0690 for 99 Fo > 4sig(Fo) and 0.0728 for all 107 data
REM 15 parameters refined using 0 restraints

END

WGHT      0.1048      0.1626

REM Highest difference peak  0.171,  deepest hole -0.125,  1-sigma level  0.031
Q1    1   0.7194  0.2973  0.2619  11.00000  0.05    0.17
Q2    1   0.7140  0.3491  0.1047  11.00000  0.05    0.12
Q3    1   0.3837  0.2160 -0.1636  11.00000  0.05    0.09
Q4    1   1.1821  0.3035  0.2808  11.00000  0.05    0.09
Q5    1   0.3746  0.2146  0.1826  11.00000  0.05    0.06
Q6    1   0.9960 -0.0419  0.1355  11.00000  0.05    0.06
Q7    1   0.9972  0.0424  0.1259  11.00000  0.05    0.06
Q8    1   0.8998  0.1379  0.4000  11.00000  0.05    0.06
Q9    1   0.5855  0.3635 -0.1172  11.00000  0.05    0.05
Q10   1   0.8732  0.1249  0.1443  11.00000  0.05    0.05
;
_shelx_res_checksum                48550
_shelx_hkl_file
;
   0   0  -3 17.5987 31.7489   2
   0   0  -3-28.1580 60.7487   4
   0   0   3-105.608 64.1172   6
   0   0  -3 63.3838 75.2296  10
   0   0  -3 31.3244 32.4800   5
   0   0  -3 73.0706 75.7960   7
   0   0   3-62.2503 89.9118  11
   0   0   3-25.4094 61.6048   8
   0   0   3-6.07310 81.4187   1
   0   0  -4 432.507 210.166   4
   0   0  -4 680.744 259.354   7
   0   0   4 378.244 157.478   1
   0   0   4 805.876 263.108   3
   0   0   4 253.040 175.419   6
   0   0   4 497.808 190.404  11
   0   0  -4 135.226 79.2421   2
   0   0   4 636.173 167.241   8
   0   0  -4 326.030 147.345  10
   0   0  -5 26.3338 67.6854  10
   0   0   5-175.338 168.349  11
   0   0   5 7.75499 73.7375   6
   0   0  -5 24.6476 132.979   4
   0   0   5 15.9162 32.2057   1
   0   0  -5 293.552 177.079   7
   0   0   5 254.578 230.568   3
   0   0  -5 62.8295 38.0947   2
   0   0   6 16556.9 1890.99   6
   0   0   6 13495.0 1528.63   1
   0   0  -6 13870.7 1580.48   7
   0   0  -6 13186.3 1481.90  10
   0   0   6 5408.52 1440.18   3
   0   0  -6 7772.37 1204.15   4
   0   0  -6 13861.0 1387.95   2
   0   0  -7 504.000 423.332   7
   0   0   7-534.309 622.982   6
   0   1  -3 66622.9 2244.93   7
   0   1  -3 64620.3 2106.99  10
   0   1  -3 65312.1 2134.71   2
   0  -1   3 67466.7 2279.69   1
   0   1  -3 66669.8 2135.34   4
   0  -1   3 66853.8 2345.71   6
   0   1  -3 66125.2 1767.02   5
   0  -1   3 70931.5 2304.31   3
   0   1  -4 59851.8 2234.79  10
   0  -1   4 61888.0 2384.53   3
   0  -1   4 63050.7 2491.75   1
   0   1  -4 61021.4 2273.17   4
   0   1  -4 66728.4 2584.32   7
   0  -1   4 66858.6 2619.56   6
   0   1  -4 66728.1 2505.05   2
   0   1  -5 9475.75 1036.68   2
   0   1  -5 7602.93 865.814   4
   0   1  -5 9433.37 1079.26   7
   0  -1   5 7794.87 886.699   3
   0   1  -5 8398.66 978.167  10
   0  -1   5 9618.61 1102.57   6
   0  -1   5 10903.7 1094.32  11
   0  -1   5 10460.2 1108.91   1
   0  -1   6 26673.2 1985.82   1
   0  -1   6 26303.0 2082.75   6
   0   1  -6 20717.8 1660.81   4
   0  -1   6 25366.6 1901.30   3
   0   1  -6 24160.3 1884.02   7
   0   1  -6 23847.1 1828.37   2
   0   1  -7 389.188 454.720   2
   0   1  -7-55.9729 189.956   4
   0  -1   7 409.412 475.413   1
   0   1  -7-279.266 92.7168   7
   0  -1   7 760.646 503.597   3
   0  -1   7 41.7567 235.715   6
   0  -1   8 35896.6 4487.67   1
   0   1  -8 21958.7 3200.98   4
   1   0  -7 300.848 500.995   7
  -1   0   7 57725.3 9247.91   1
  -1   0   6 42608.4 2435.74   1
   1   0  -6 41597.7 2059.53   7
   1   0  -6 41689.8 1892.94   4
  -1   0   6 41164.0 2303.70   3
   1   0  -6 41576.0 1925.78   2
  -1   0   6 38919.4 2185.91   6
  -1   0   5 145.044 240.810   3
   1   0  -5 44.1576 138.946   7
   1   0  -5-67.0299 183.948   2
  -1   0   5 100.403 164.663   8
  -1   0   5 215.962 265.612   6
   1   0  -5-285.329 206.531   4
  -1   0   5-152.295 157.590   1
   1   0  -4 994313. 9625.75   7
  -1   0   4 991470. 9519.10   6
   1   0  -4 999999. 9859.30   4
  -1   0   4 965849. 9116.10   8
   1   0  -4 996313. 7700.87  10
  -1   0   4 996915. 10253.1   3
   1   0  -4 992089. 9589.15   2
   1   0  -4 999035. 9755.37   5
  -1   0   4 990612. 10202.9   1
  -1   0   3-102.467 18.2929   1
   1   0  -3-26.1120 91.5047   2
  -1   0   3 91.3384 51.6970   9
  -1   0   3 9.87857 89.4605   3
  -1   0   3 163.331 125.719   8
   1   0  -3 10.6186 41.3210  10
   1   0  -3 31.9514 36.8239   5
   1   0  -3 240.696 143.061   7
   1   0  -3 75.2146 70.5993   4
  -1   0   3 128.608 30.9536   6
  -1   0  -1 161.810 89.3145  10
  -1   0  -1 312.504 119.144  16
  -1   0  -1 27.0987 18.5995  15
  -1   0  -2 25991.7 1060.88  15
  -1   0  -2 27362.4 1087.26  16
  -1   0  -2 30013.7 1257.84   7
   1   0   2 27859.0 1194.30   6
  -1   0  -2 27197.3 1208.57  10
   1   0   2 26756.2 1245.70  11
   1   0   2 26541.9 1050.71  14
  -1   0  -2 25205.6 906.476   4
   1   0   2 25068.6 871.890   1
  -1   0  -3 40.8501 44.0718  10
  -1   0  -3 4.46562 81.0653  15
   1   0   3-207.161 154.430   6
  -1   0  -3 35.0418 55.5504   4
  -1   0  -3 251.763 125.007  16
   1   0   3 15.2987 30.8357  14
  -1   0  -3-42.7675 127.389   7
  -1   0  -3-61.0031 118.861   2
   1   0   3 1.68533 38.3034   3
   1   0   3-41.2307 80.1275   1
   1   0   3-41.3177 102.861  11
  -1   0  -4 17888.3 1251.05  10
   1   0   4 18715.8 1155.02   1
  -1   0  -4 20774.1 1193.71   2
   1   0   4 26103.7 1828.56   3
   1   0   4 19278.2 1311.34  11
   1   0   4 22188.1 1503.59   6
  -1   0  -4 19716.8 1371.48   7
  -1   0  -4 25842.0 1583.21   4
   1   0   5 148.129 267.348  11
   1   0   5-289.884 370.837   6
   1   0   5-74.7095 19.8375   1
  -1   0  -5 246.351 195.626   4
  -1   0  -5-267.372 148.451   7
  -1   0  -5-149.767 226.962  10
  -1   0  -6 43392.1 2763.86   7
  -1   0  -6 45271.7 2819.14  10
   1   0   6 50397.9 3426.05   6
   1   0   6 53719.7 3564.45  11
   1   0   7-1306.34 936.068   6
  -1   0  -7-249.813 420.861   7
  -1  -1   8-643.213 1006.95   3
   1   1  -8-361.994 341.311   4
   1   1  -8-639.730 481.648   2
   1   1  -8-579.009 325.131   7
  -1  -1   8 180.447 750.527   1
  -1  -1   8-405.883 692.128   6
   1   1  -7 12987.0 1691.91   2
  -1  -1   7 15709.4 2090.53   3
  -1  -1   7 12629.2 1867.38   6
   1   1  -7 3528.22 890.619   4
   1   1  -6 29207.9 2033.41   4
  -1  -1   6 32329.3 2228.27   6
   1   1  -6 24525.2 1918.52   7
  -1  -1   6 30636.0 2169.45   3
   1   1  -6 28791.6 1991.49   2
  -1  -1   6 31207.5 2148.94   1
   1   1  -5 8649.82 879.405   5
  -1  -1   5 7922.71 837.191   8
  -1  -1   5 8243.25 971.947   6
   1   1  -5 8153.18 990.444   7
  -1  -1   5 8124.57 977.685   3
  -1  -1   5 8413.75 975.141   1
   1   1  -5 8062.02 964.243   2
   1   1  -5 8317.16 998.458   4
   1   1  -4 16260.2 1212.50   7
   1   1  -4 17318.4 1186.50   5
   1   1  -4 17277.0 1294.59   2
  -1  -1   4 16205.9 1122.75   8
  -1  -1   4 15549.7 1179.93   6
  -1  -1   4 16606.1 1251.99   1
  -1  -1   4 17303.4 1301.41   3
   1   1  -4 16980.0 1253.30   4
  -1  -1   3 17408.5 1082.68   6
   1   1  -3 15559.2 1054.64   4
   1   1  -3 15703.2 1004.03   5
   1   1  -3 15655.7 1004.72   7
   1   1  -3 15536.4 1067.38   2
  -1  -1   3 14767.4 991.250   8
  -1  -1   3 16187.0 1106.16   1
  -1  -1   3 15712.1 1104.46   3
  -1   1  -2 41656.7 1827.59   7
  -1   1  -2 42829.9 1868.71  16
  -1   1  -2 40971.1 1495.06   4
   1  -1   2 38905.9 1680.88   6
  -1   1  -2 42566.0 1864.32  10
  -1   1  -3 123.649 151.864  10
   1  -1   3 4.38727 75.0752   3
  -1   1  -3 87.1676 82.9080  16
  -1   1  -3 26.9375 83.4487   4
  -1   1  -3-66.4817 12.6548   7
   1  -1   3-98.5930 125.870   6
   1  -1   4 70889.8 2829.80   1
  -1   1  -4 70109.7 2421.25   2
  -1   1  -4 73148.2 2445.92   4
  -1   1  -4 81264.0 3049.50   7
   1  -1   4 75374.4 2778.10   6
   1  -1   4 74860.5 2463.21   3
  -1   1  -4 79269.9 2974.20  10
   1  -1   5 16385.2 1435.97   6
  -1   1  -5 15010.4 1422.42   7
   1  -1   5 15799.2 1443.22   1
  -1   1  -5 17272.5 1405.68   4
   1  -1   5 17374.7 1544.76  11
  -1   1  -5 14710.1 1369.54  10
  -1   1  -6-5.71165 179.283  10
  -1   1  -6 336.534 362.189   7
   1  -1   6 171.569 169.484  11
   1  -1   6-93.2307 206.561   6
  -1   1  -7 11971.0 1572.08   7
   1  -1   7 19044.4 2551.23  11
   1  -1   7 16152.4 1983.29   6
  -1   1  -7 16962.1 2559.56  10
  -2   0   6 227776. 7577.37   8
  -2   0   6 226250. 6935.60   1
   2   0  -6 226621. 5918.50   2
   2   0  -6 227343. 4972.97   7
   2   0  -6 227107. 5830.80   4
  -2   0   6 223306. 6966.74   3
   2   0  -5-142.247 263.368   2
   2   0  -5 436.631 354.632   5
  -2   0   5-102.069 203.045   8
  -2   0   5 74.4806 260.773   3
  -2   0   5-255.601 216.058   1
   2   0  -5-136.192 166.188   4
   2   0  -5 7.45416 140.167   7
  -2   0   4 10767.1 1181.27   8
  -2   0   4 11507.5 1208.15   1
   2   0  -4 11104.1 1122.06   2
   2   0  -4 11338.8 1016.09   7
   2   0  -4 8443.84 956.975   4
  -2   0   4 13146.2 1087.81   9
  -2   0   4 11820.5 1230.44   3
   2   0  -4 9836.43 1089.88   5
  -2   0   3-400.751 236.709   8
   2   0  -3-71.4835 23.6671   7
  -2   0   3-210.915 231.583   3
  -2   0   3-198.170 186.176   9
   2   0  -3-114.907 43.0508   5
   2   0  -3-269.446 202.884  12
   2   0  -3-215.646 208.369   4
   2   0  -3-11.3767 74.9289   2
  -2   0   3-271.587 188.772   1
   2   0  -2 228112. 3963.18   5
  -2   0   2 229211. 3701.36   3
  -2   0   2 223494. 3355.34   1
   2   0  -2 220434. 3502.05   2
  -2   0   2 234822. 3967.47   8
  -2   0   2 222630. 2887.28  16
   2   0  -2 211460. 3338.80   4
   2   0  -2 213035. 3644.10  12
  -2   0   2 223097. 3657.79   9
  -2   0   1-9.48700 30.5289   9
   2   0  -1 102.605 59.4392   5
  -2   0   1 46.1853 29.6802  16
  -2   0   1 27.8927 49.3287  15
   2   0  -1 78.3600 66.1764  13
  -2   0   1 33.0975 66.5107   8
   2   0  -1 79.6554 58.9485  12
   2   0   0 27064.8 997.062   5
  -2   0   0 26967.7 1182.55  15
   2   0   0 25591.6 1145.79  12
  -2   0   0 27522.1 966.837   8
  -2   0   0 27236.2 1219.20  16
   2   0   0 27543.5 1231.62  13
  -2   0   0 25242.2 1125.70   9
  -2   0   0 24385.5 966.034  10
  -2   0  -1 190.137 106.213  10
  -2   0  -1 102.024 39.1913   9
  -2   0  -1-9.08452 73.4263  16
  -2   0  -1 78.1414 97.4357  15
  -2   0  -1 5.74308 33.5691   7
   2   0   1 59.5490 60.1611   6
   2   0   1-1.32358 46.1524  12
  -2   0  -2 269308. 3543.61   9
  -2   0  -2 247389. 4230.57  16
  -2   0  -2 257508. 4274.65  15
   2   0   2 254989. 4492.37  11
  -2   0  -2 264850. 3936.08   7
   2   0   2 267027. 4342.45  14
   2   0   2 267295. 3504.93  12
  -2   0  -2 258096. 4495.46  10
   2   0   2 260784. 3912.08   6
  -2   0  -3-43.9296 89.8740  10
  -2   0  -3-10.6986 51.6848  16
  -2   0  -3-54.0496 54.3152  15
   2   0   3 62.7581 7.15231  14
  -2   0  -3 83.3890 140.821   7
   2   0   3 177.552 162.745  13
   2   0   3 143.595 110.387  11
   2   0   3 33.5774 96.8573   6
  -2   0  -4-48.6498 156.178  10
   2   0   4-12.5564 110.662  11
   2   0   4 60.9520 77.7256   6
  -2   0  -4 85.2361 132.856  16
   2   0   4-219.142 95.9669  14
  -2   0  -4-6.58652 186.937   7
  -2   0  -4-125.005 77.7706  15
   2   0   4 23.6189 127.217  13
  -2   0  -5 67.6048 177.199  10
  -2   0  -5-300.670 263.676   7
   2   0   5 119.803 169.369  11
   2   0   5-347.733 254.739   6
  -2   0  -6 66499.0 3865.52   7
   2   0   6 54592.9 4294.94   6
   2   0   6 72108.9 4194.12  11
  -2   0  -6 56020.4 3383.30  10
   2   1  -8 6662.50 1417.79   2
   2   1  -8 5485.47 1308.27   7
   2   1  -8 6255.69 1359.45   4
  -2  -1   8 6412.94 1894.68   6
  -2  -1   8 9511.98 2780.45   1
   2   1  -7 738.181 436.240   2
  -2  -1   7 691.027 420.030   3
  -2  -1   7 73.3252 416.132   1
  -2  -1   7 579.395 383.273   6
   2   1  -7 324.828 222.094   4
   2   1  -7 483.973 233.924   7
   2   1  -6 80436.7 3470.77   5
   2   1  -6 83349.2 3567.11   7
  -2  -1   6 81337.3 3744.16   3
   2   1  -6 72622.6 3385.16   2
   2   1  -6 77693.2 3466.92   4
  -2  -1   6 76204.1 3311.39   8
  -2  -1   6 75864.1 3261.46   6
  -2  -1   6 76294.0 3606.23   1
   2   1  -5 23664.1 1679.94   5
   2   1  -5 22656.5 1674.53   4
   2   1  -5 21093.0 1593.42   2
  -2  -1   5 22335.1 1595.63   8
  -2  -1   5 22880.0 1647.44   1
  -2  -1   5 20952.2 1434.55   6
   2   1  -5 23021.7 1584.38   7
  -2  -1   5 21053.9 1616.18   3
   2   1  -4 433058. 6754.28   5
  -2  -1   4 461394. 5676.98   9
  -2  -1   4 446374. 6551.68   8
  -2  -1   4 450192. 6570.04   1
   2   1  -4 455133. 6667.39   4
   2   1  -4 451542. 6750.60   2
   2   1  -4 442150. 6025.93   7
   2   1  -4 453584. 5405.03  12
  -2  -1   4 449686. 5686.66   6
  -2  -1   4 441164. 6616.53   3
   2   1  -3 23374.3 1407.76   5
  -2  -1   3 21407.9 1149.32   9
  -2  -1   3 24663.1 1419.44   8
   2   1  -3 23898.5 1355.77   4
   2   1  -3 26207.1 1333.52   7
  -2  -1   3 23490.7 1336.96   1
   2   1  -3 24267.6 1389.27   2
  -2  -1   3 23841.2 1097.48   6
  -2  -1   3 23304.4 1327.82   3
   2   1  -2 32308.8 1501.78   5
  -2  -1   2 30014.8 1353.40   9
  -2  -1   2 34312.1 1496.36   1
  -2  -1   2 32117.3 1082.42  15
   2   1  -2 31540.9 1348.40   4
   2   1  -2 31408.2 1367.85   2
  -2  -1   2 33915.5 1555.17   8
  -2  -1   2 30690.7 1299.81   3
  -2  -1   1 33465.5 1433.73   9
   2   1  -1 31763.0 1341.68   5
  -2  -1   1 32185.9 1242.81  15
  -2  -1   1 31201.0 1275.35  16
   2   1  -1 30349.8 1224.20  14
   2   1  -1 31444.4 1051.41   4
  -2  -1   1 29436.9 1294.08   8
  -2  -1   1 31212.4 1056.98   3
  -2  -1   0 145481. 2927.66  15
  -2  -1   0 131932. 2906.96   9
  -2  -1   0 145042. 3061.85  16
   2   1   0 146360. 3054.21  14
  -2  -1   0 143087. 2518.62  10
  -2  -1  -1 332826. 5101.79  15
   2   1   1 331242. 5005.02  14
  -2  -1  -1 343844. 5158.52  16
  -2  -1  -1 340511. 5001.75  10
  -2   1  -2 23615.6 1651.86   9
   2   1   2 16839.5 1550.77  11
  -2   1  -2 18104.5 3150.49  15
  -2   1  -2 19904.1 1602.57  16
  -2  -1  -2 16633.7 1374.21  15
  -2  -1  -2 18818.5 1435.82   7
   2  -1   2 12032.9 1979.67  13
   2  -1   2 15754.5 1147.85   6
  -2  -1  -2 15674.3 1357.71  10
  -2   1  -2 17934.2 1427.42  10
  -2  -1  -3 132120. 4954.54  15
  -2  -1  -3 135036. 5072.85   7
  -2   1  -3 138606. 3954.03   7
  -2   1  -3 119984. 8098.65  15
  -2   1  -3 137329. 3563.86  16
  -2   1  -3 142195. 4152.20  10
   2   1   3 144304. 5610.34  11
   2  -1   3 137112. 3732.88   6
  -2  -1  -3 120569. 5030.98  10
   2  -1   4 77252.7 3109.62   6
   2  -1   4 74574.7 3151.87  11
  -2   1  -4 78916.0 3294.43  10
  -2   1  -5 17301.1 1721.45   7
   2  -1   5 18228.7 1690.94   6
   2  -1   5 18962.0 1724.08  11
  -2   1  -5 17975.6 1696.60  10
  -2   1  -6 487.167 295.815  10
  -2   1  -6 42.6194 308.553   7
   2  -1   6 1241.21 499.230  11
   2  -1   6 688.900 341.323   6
   2  -1   7 1349.83 780.766   6
  -3   0   6 70043.5 1430.14   8
  -3   0   6 70343.9 968.304   1
  -3   0   6 70486.9 1629.27   3
  -3   0   5 103.125 490.713   3
  -3   0   5-450.715 395.873   1
   3   0  -5 1.67681 40.8117   5
  -3   0   5-133.010 85.0444   8
   3   0  -5 113.771 190.108   4
   3   0  -5-93.2322 144.387   2
  -3   0   4 18165.8 1591.68   9
  -3   0   4 14785.7 1768.47   3
  -3   0   4 16834.7 1633.48   8
  -3   0   4 14827.1 1400.86   1
   3   0  -4 15042.0 1388.56   4
   3   0  -4 19995.3 1639.00   2
   3   0  -4 20051.3 1761.73   5
  -3   0   3 147.168 299.086   3
  -3   0   3-100.435 202.142   9
   3   0  -3-72.7758 233.838   5
  -3   0   3 109.233 78.4261   8
   3   0  -3-78.1458 19.5305   4
  -3   0   3-131.882 139.000   1
   3   0  -3 225.831 224.619  12
   3   0  -3 166.014 163.621   2
  -3   0   2 8961.87 900.005   9
   3   0  -2 9839.69 773.066   2
  -3   0   2 10423.9 954.450   8
  -3   0   2 10421.6 768.888   1
  -3   0   2 7812.14 1289.96  15
  -3   0   2 10603.5 868.622  16
   3   0  -2 10339.3 1114.51  13
   3   0  -2 10572.2 979.976  12
   3   0  -2 11418.3 1064.66   5
  -3   0   1 101.572 149.351   9
   3   0  -1-212.122 115.140   5
  -3   0   1 107.902 90.6236  16
  -3   0   1-12.9129 134.113   8
  -3   0   1-179.326 150.923  15
   3   0  -1 30.2994 114.220  13
   3   0  -1 162.986 110.105  12
  -3   0   0 40831.2 1742.63   9
  -3   0   0 40733.9 1822.59  16
  -3   0   0 40197.4 1405.46   8
   3   0   0 42494.2 1857.56  13
   3   0   0 38223.7 1753.66  12
   3   0   0 42697.0 1642.45  11
  -3   0   0 40285.1 1611.28  10
   3   0   0 42352.9 1802.72   5
  -3   0  -1-69.8287 64.5779  10
  -3   0  -1-3.67985 120.073   9
  -3   0  -1-191.454 180.797  16
  -3   0  -1 153.186 186.960  15
   3   0   1 83.1614 131.022  13
   3   0   1-4.71148 77.7237  12
   3   0   1-86.4595 86.7975  11
  -3   0  -2 228045. 4763.26  15
   3   0   2 230212. 4724.63  14
   3   0   2 224186. 4711.85  13
  -3   0  -2 237177. 4891.92  16
   3   0   2 234157. 4820.94  11
  -3   0  -2 234417. 4730.79  10
  -3   0  -3 183.153 20.7416  10
  -3   0  -3-13.2273 181.686  16
  -3   0  -3 44.3249 78.2127  15
   3   0   3-147.608 204.586  14
   3   0   3-360.043 248.012  13
   3   0   3-86.8537 168.587  11
  -3   0  -4 39197.8 2323.84  16
  -3   0  -4 38525.7 2197.44  15
   3   0   4 45957.8 2587.12  14
   3   0   4 39479.1 2259.75  13
   3   0   4 37735.7 2266.08  11
  -3   0  -4 37295.7 2327.32  10
  -3   0  -5 181.894 262.141  10
   3   0   5 7.27356 68.9592  11
   3   0   6 25621.9 2748.89  11
  -3   0  -6 23600.9 2665.09  10
  -3  -1   8 93697.7 9693.69   1
   3   1  -8 65017.2 4865.78   2
   3   1  -7 91.4111 231.395   2
  -3  -1   7 30.0699 286.839   3
  -3  -1   7 39.2962 163.622   1
   3   1  -7 667.156 231.516   5
  -3  -1   7 863.617 779.846   8
   3   1  -7 372.915 129.215   4
   3   1  -6 26013.6 2224.12   5
  -3  -1   6 24339.2 2190.64   8
   3   1  -6 22080.6 2027.55   2
   3   1  -6 18012.2 1743.58   4
  -3  -1   6 23157.3 2010.36   3
  -3  -1   6 25375.9 2222.79   1
   3   1  -5 4428.74 804.278   5
  -3  -1   5 3966.96 686.272   3
   3   1  -5 3784.79 723.366   4
  -3  -1   5 4054.01 710.319   1
   3   1  -5 4480.71 777.121   2
  -3  -1   5 4688.32 784.690   8
   3   1  -4 5628.53 810.232   5
  -3  -1   4 4721.15 674.261   9
  -3  -1   4 5381.87 783.370   8
   3   1  -4 4806.86 704.045   2
  -3  -1   4 4861.27 715.830   1
   3   1  -4 5474.70 719.668  12
  -3  -1   4 4168.24 643.995   3
   3   1  -4 5087.28 699.310   4
   3   1  -3 50546.7 2354.61   5
  -3  -1   3 44496.4 2011.15   9
  -3  -1   3 50245.8 2233.70   8
   3   1  -3 47688.9 1973.26   4
   3   1  -3 48435.1 2042.21   2
   3   1  -3 48770.6 2120.38  12
  -3  -1   3 46799.1 1921.34   3
  -3  -1   3 43306.7 1972.01   1
   3   1  -2 12714.9 1066.38   5
  -3  -1   2 11892.1 999.620   9
  -3  -1   2 10594.4 896.727   1
  -3  -1   2 11656.8 898.942  16
  -3  -1   2 11359.8 836.691  15
   3   1  -2 13153.4 894.955   4
   3   1  -2 10749.6 816.669  14
  -3  -1   2 11813.8 1043.75   8
   3   1  -2 11334.3 827.165   2
  -3  -1   2 13110.0 876.215   3
   3   1  -1 281312. 4646.95   5
  -3  -1   1 278793. 4987.23   9
  -3  -1   1 264866. 4536.55  16
  -3  -1   1 274189. 4587.86   8
  -3  -1   1 279974. 4581.90  15
   3   1  -1 263708. 4534.52  14
   3   1   0 50067.3 2069.70   5
  -3  -1   0 52217.2 2543.81   9
  -3  -1   0 51790.2 2560.91  16
  -3  -1   0 50478.1 2436.62  15
   3   1   0 50422.4 2564.60  14
  -3  -1   0 52472.3 2128.58  10
  -3  -1  -1 83528.1 2892.23   9
  -3  -1  -1 91106.8 3074.81  15
   3   1   1 97761.5 3225.19  14
  -3  -1  -1 88300.8 3125.19  16
   3   1   1 91652.4 3410.38  11
  -3  -1  -1 90869.7 2809.90  10
  -3   1  -2 18410.6 2257.90  16
  -3  -1  -2 15304.1 1401.74  16
  -3  -1  -2 16084.1 1458.89  15
  -3   1  -2 19457.4 4018.68  15
   3   1   2 15573.1 1380.16  14
   3  -1   2 16798.4 2760.46  13
   3   1   2 15625.8 1563.81  11
  -3  -1  -2 17684.3 1448.80  10
  -3  -1  -3 2778.29 723.601  10
  -3   1  -3 2316.51 619.737  10
  -3   1  -3 2441.65 588.502  16
  -3  -1  -3 2468.72 731.656  15
  -3   1  -3 4179.96 1970.29  15
   3   1   3 3051.82 844.803  11
   3  -1   3 2577.00 654.416   6
  -3   1  -4 111990. 4247.52  16
   3  -1   4 97596.8 4122.83  14
   3  -1   4 97091.4 4863.42   6
   3  -1   4 108977. 4670.78  11
  -3   1  -5 925.360 466.982  10
   3  -1   5 1050.77 465.168  11
   4   0  -5 294.673 322.118   2
   4   0  -5 250.400 146.033   5
  -4   0   5 175.126 132.709   9
  -4   0   5-346.578 416.028   8
  -4   0   5-78.7587 113.669   1
   4   0  -4 348.981 251.813   5
  -4   0   4-106.925 162.641   9
  -4   0   4-452.711 298.111   8
   4   0  -4-375.077 683.564  12
   4   0  -4 748.079 405.471   2
  -4   0   3 302.911 226.951   9
   4   0  -3-211.261 320.470   5
  -4   0   3-133.472 243.221   8
   4   0  -3-119.239 172.422  12
  -4   0   2 52361.9 2672.11   9
  -4   0   2 58140.3 2739.08   8
  -4   0   2 49542.3 2405.08  16
  -4   0   2 57887.4 5926.16  15
   4   0  -2 47932.1 3392.81  13
   4   0  -2 57791.9 2875.66  12
   4   0  -2 50214.6 2643.31   5
   4   0  -1 61.3103 128.431   5
  -4   0   1 70.2963 180.744   9
  -4   0   1 64.3313 73.2287   8
  -4   0   1-46.3778 122.373  16
  -4   0   1-281.767 259.967  15
   4   0  -1 118.333 118.330  13
   4   0  -1 16.7548 138.494  12
  -4   0   0 144727. 4033.75   9
  -4   0   0 136507. 4145.30  16
  -4   0   0 133335. 3956.12  15
   4   0   0 128578. 3906.23  13
   4   0   0 145426. 4127.15  12
  -4   0  -1 139.499 235.865  10
  -4   0  -1 70.9735 78.8922   9
  -4   0  -1 71.3043 102.433  16
  -4   0  -1-179.902 273.441  15
   4   0   1 3.00551 84.1545  14
   4   0   1-96.0497 229.926  13
   4   0   1 144.049 104.789  12
   4   0   1-128.644 203.466  11
  -4   0  -2 61923.5 2965.28  15
  -4   0  -2 61824.0 2932.25  16
   4   0   2 60597.4 2842.68  14
   4   0   2 57987.5 2787.67  13
   4   0   2 63767.3 2922.52  11
  -4   0  -2 55992.4 2692.90  10
  -4   0  -3 234.485 275.264  10
  -4   0  -3 137.540 183.123  16
  -4   0  -3-249.042 164.275  15
   4   0   3-487.161 293.146  14
   4   0   3-206.618 287.204  13
   4   0   3-368.469 362.611  11
  -4   0  -4 79667.3 3846.09  16
  -4   0  -4 93521.2 4524.88  15
   4   0   4 78114.0 3809.53  14
   4   0   4 79654.7 3944.24  11
  -4   0  -4 82541.7 4019.93  10
  -4   0  -5-410.058 494.348  10
   4   0   5-181.790 243.676  11
  -4  -1   7 10120.1 2162.59   3
   4   1  -7 8970.18 1642.61   5
   4   1  -7 9771.24 1676.78   4
  -4  -1   7 9598.78 2064.42   8
   4   1  -7 8990.12 1692.38   2
  -4  -1   7 6067.28 1451.14   1
   4   1  -6 1039.88 339.340   2
  -4  -1   6 1649.88 728.956   3
   4   1  -6-47.7222 328.363   5
  -4  -1   6 1849.18 670.550   1
  -4  -1   6 1788.97 766.583   8
   4   1  -6 799.510 358.260   4
   4   1  -5 27365.2 2192.79   5
  -4  -1   5 35667.5 2686.11   9
  -4  -1   5 26403.9 2137.89   8
   4   1  -5 29273.2 2196.74   4
   4   1  -5 30824.2 2363.44   2
   4   1  -5 34138.0 2576.64  12
  -4  -1   5 34797.2 2474.18   3
  -4  -1   5 30948.7 2340.96   1
   4   1  -4 3801.76 737.613   2
  -4  -1   4 3836.14 696.217   3
  -4  -1   4 3834.02 728.529   9
   4   1  -4 3421.59 734.183   5
  -4  -1   4 3830.83 728.709   8
   4   1  -4 2943.36 677.563  12
   4   1  -3 33889.9 2109.36   5
  -4  -1   3 31276.1 1897.32   9
  -4  -1   3 30514.8 1926.83   8
   4   1  -3 30440.0 1974.53  12
   4   1  -2 12140.1 1184.48   5
  -4  -1   2 10531.1 1091.45   9
  -4  -1   2 11499.0 1088.09  16
  -4  -1   2 11939.1 1135.44   8
  -4  -1   2 11829.4 1031.58  15
   4   1  -2 11128.8 1045.76  14
   4   1  -2 12681.4 1108.75  13
   4   1  -2 10440.9 1122.28  12
  -4  -1   1 1825.96 469.294   9
   4   1  -1 2824.26 535.348   5
  -4  -1   1 1641.23 437.549  16
  -4  -1   1 1771.82 391.505   8
  -4  -1   1 2341.14 480.500  15
   4   1  -1 1990.44 472.407  14
   4   1  -1 2148.19 498.771  12
  -4  -1   0 147591. 4211.27  15
  -4  -1   0 152687. 4280.00   9
  -4  -1   0 140081. 4144.21  16
   4   1   0 146063. 4310.25  14
   4   1   0 139327. 3980.28  12
  -4  -1  -1 3842.86 614.818  10
  -4  -1  -1 3619.14 705.611   9
  -4  -1  -1 4261.10 767.432  16
  -4  -1  -1 3760.18 725.834  15
   4   1   1 3761.89 749.397  14
   4   1   1 4432.52 682.646  12
   4   1   1 4377.47 910.546  11
  -4  -1  -2 237296. 6165.73  16
  -4  -1  -2 244155. 6448.65  15
   4   1   2 232923. 6120.81  14
   4   1   2 217563. 7467.39  11
  -4  -1  -2 229067. 5779.17  10
  -4  -1  -3 6389.94 1123.24  10
  -4  -1  -3 6126.05 1310.95  15
  -5   0   4 24487.3 970.258   9
  -5   0   4 24187.6 976.605   8
  -5   0   3 175.563 89.3544   9
  -5   0   3 500.512 527.993   8
   5   0  -3 228.987 361.900  12
  -5   0   2 4635.02 997.410   9
  -5   0   2 3063.03 717.431  16
  -5   0   2 5962.01 1325.41   8
   5   0  -2 7752.38 1344.37  14
   5   0  -2 7277.31 1434.70  12
  -5   0   1 301.596 188.045   9
  -5   0   1 78.6735 341.775  16
  -5   0   1-320.900 664.771  15
   5   0  -1-1019.31 871.124  14
   5   0  -1-2.76096 266.281  13
   5   0  -1 193.625 299.687  12
  -5   0   0 237340. 8070.47   9
  -5   0   0 232243. 8684.81  16
  -5   0   0 233037. 8432.12  15
   5   0   0 232288. 8508.73  14
   5   0   0 237450. 8639.13  13
   5   0   0 235497. 8456.59  12
  -5   0  -1-490.479 342.140   9
  -5   0  -1-69.1341 256.153  16
  -5   0  -1-417.255 414.306  15
   5   0   1 595.077 426.527  14
   5   0   1-126.998 281.918  13
   5   0   1 259.408 115.112  12
  -5   0  -2 58989.2 4437.10  16
  -5   0  -2 58385.4 4582.17  15
   5   0   2 57520.8 4181.43  14
   5   0   2 57850.5 4015.29  13
   5   0   2 57659.3 4642.62  11
  -5   0  -2 56432.5 4038.56  10
  -5   0  -3-139.428 261.648  10
  -5   0  -3-193.561 373.338  16
  -5   0  -3 270.105 442.745  15
   5   0   3 111.456 306.325  14
   5   0   3-532.864 587.250  13
   5   0   3 193.278 288.534  11
  -5   0  -4 21405.8 2718.11  16
  -5   0  -4 51534.1 7615.26  15
   5   0   4 20518.2 2538.37  14
   5   0   4 55345.0 7294.49  13
   5   0   4 43126.1 5332.98  11
  -5   0  -4 25792.7 2980.28  10
   5   1  -6 771.617 419.263   5
  -5  -1   6 91.9354 307.813   8
   5   1  -5 453.673 139.328   5
  -5  -1   5 1520.81 638.238   9
  -5  -1   5 665.774 407.041   8
   5   1  -5 1176.17 588.283  12
   5   1  -4 10436.5 1490.83   5
  -5  -1   4 10079.0 1387.52   9
  -5  -1   4 9496.53 1389.52   8
   5   1  -4 11152.2 1436.22  12
   5   1  -3 6800.46 1087.34   5
  -5  -1   3 6406.69 1024.57   9
  -5  -1   3 6991.34 1108.09   8
   5   1  -3 6796.01 1046.01  12
   5   1  -2 190509. 5269.89   5
  -5  -1   2 181164. 5250.96   9
  -5  -1   2 210602. 5830.38  16
  -5  -1   2 204096. 5718.41   8
  -5  -1   2 208638. 5528.06  15
   5   1  -2 209753. 5671.30  14
   5   1  -2 196826. 5262.66  13
   5   1  -2 201635. 5749.62  12
  -5  -1   1 13382.0 1411.45   9
  -5  -1   1 11001.2 1286.21  16
  -5  -1   1 13191.4 1393.74  15
   5   1  -1 12698.0 1394.97  14
   5   1  -1 13732.9 1497.54  13
   5   1  -1 11198.7 1297.16  12
  -5  -1   0 24485.6 1984.99   9
  -5  -1   0 24293.1 1941.89  16
  -5  -1   0 26222.6 2045.90  15
   5   1   0 24759.8 2002.74  14
   5   1   0 23875.6 2006.84  13
   5   1   0 23542.8 1862.35  12
  -5  -1  -1 3447.47 757.305  16
  -5  -1  -1 4350.06 906.650  15
   5   1   1 3465.69 802.878  14
   5   1   1 4079.48 792.120  13
   5   1   1 4228.34 796.822  12
  -5  -1  -2 8660.64 1336.48  16
  -5  -1  -2 9503.07 1447.62  15
   5   1   2 9464.89 1364.32  14
   5   1   2 10827.3 1426.16  13
  -6   0   1-1770.36 1896.14  16
   6   0  -1-1459.44 1312.09  14
  -6   0   0 6533.32 1822.79  16
  -6   0   0 16589.1 5697.56  15
   6   0   0 12004.0 3228.49  14
   6   0   0 20280.2 4335.87  13
  -6   0  -1-216.360 1677.57  16
  -6   0  -1 61.8828 707.203  15
   6   0   1-163.195 434.092  14
   6   0   1-1596.74 838.300  13
   6   1  -5 2514.22 989.862   5
  -6  -1   5 859.784 469.532   9
  -6  -1   5 1864.00 796.684   8
   6   1  -5 3162.92 1228.69  12
  -6  -1   4 27439.0 2918.47   9
  -6  -1   4 31026.9 3722.14   8
   6   1  -4 37536.6 3455.58   5
  -6  -1   3 977.112 621.468   9
   6   1  -3 2097.22 826.604  12
  -6  -1   2 24791.5 2472.67   9
  -6  -1   2 21870.5 2431.23  16
   6   1  -2 27746.4 2654.84  13
   6   1  -2 24127.3 2447.12  12
  -6  -1   1 1686.52 662.028   9
  -6  -1   1 1773.28 752.705  16
  -6  -1   1 725.482 500.461  15
   6   1  -1-13.9060 227.394  14
   6   1  -1 889.773 506.250  13
   6   1  -1 797.456 276.119  12
  -6  -1   0 17776.4 2260.13   9
  -6  -1   0 19254.7 2149.17  16
  -6  -1   0 19098.6 2200.83  15
   6   1   0 16443.9 2032.56  14
   6   1   0 17215.3 2000.91  13
   6   1   0 17351.8 1998.71  12
  -6  -1  -1 3126.71 924.422  16
  -6  -1  -1 2459.14 777.659  15
   6   1   1 3501.67 979.319  14
   6   1   1 2403.05 803.042  13
   0   0   0    0.00    0.00   0

TITL dimethyl_ether_phase_beta_3_90GPa in P2(1)/c
REM P2(1)/c (#14 in standard setting)
CELL 0.71073   5.527712   6.526867   6.894129  90.0000 103.8687  90.0000
ZERR    4.00   0.000355   0.010167   0.000469   0.0000   0.0063   0.0000
LATT  1
SYMM -x, y+1/2,-z+1/2
SFAC C H O
UNIT 8.00 24.00 4.00
TREF
HKLF 4
END
;
_shelx_hkl_checksum                51044
_olex2_submission_special_instructions  'No special instructions were received'

#############################################################################

data_dimethyl_ether_phase_beta_4_30GPa

_audit_creation_method
;
Olex2 1.5
(compiled 2022.04.07 svn.rca3783a0 for OlexSys, GUI svn.r6498)
;
_shelx_SHELXL_version_number       '2018/3'

_audit_contact_author_address 

; Faculty of Chemistry 
  Adam Mickiewicz University  
  Uniwersytetu Pozna\'nskiego 8
  61-614 Pozna\'n
  Poland 
;
 
_audit_contact_author_email   
;
marcinp@amu.edu.pl
;
     
_audit_contact_author_name         'Podsiad\/lo, Marcin'
_audit_contact_author_phone        ?


# TITLE AND AUTHOR LIST  

loop_
_publ_contact_author_id_orcid

'0000-0001-6931-1059'  
'0000-0002-4460-4362'
'0000-0003-2504-1119'
'0000-0001-7577-4527'
'0000-0002-1439-7278' 
'0000-0001-6702-1875'

_publ_author_name 

;
 'Sacharczuk, Natalia' 
Faculty of Chemistry 
  Adam Mickiewicz University  
  Uniwersytetu Pozna\'nskiego 8
  61-614 Pozna\'n
  Poland 
 
 'Olejniczak, Anna' 
Faculty of Chemistry 
  Adam Mickiewicz University  
  Uniwersytetu Pozna\'nskiego 8
  61-614 Pozna\'n
  Poland 

 'Bujak, Maciej' 
Faculty of Chemistry
  University of Opole
  Oleska 48 
  45-052 Opole
  Poland

 'Dziubek, Kamil' 
 Faculty of Chemistry 
  Adam Mickiewicz University  
  Uniwersytetu Pozna\'nskiego 8
  61-614 Pozna\'n
  Poland 
 
 'Katrusiak, Andrzej' 
Faculty of Chemistry 
  Adam Mickiewicz University  
  Uniwersytetu Pozna\'nskiego 8
  61-614 Pozna\'n
  Poland 
 
'Podsiad\/lo, Marcin' 
Faculty of Chemistry 
  Adam Mickiewicz University  
  Uniwersytetu Pozna\'nskiego 8
  61-614 Pozna\'n
  Poland 
;
 

 #############################################################################

# start Validation Reply Form
_vrf_PLAT029_dimethyl_ether_phase_beta_4_30GPa
;
PROBLEM: _diffrn_measured_fraction_theta_full value Low .      0.293 Why?  

RESPONSE: The generated Alerts A, B and C are the typical high-pressure 
crystallography warnings. A single crystal of DME was obtained using 
in-situ high-pressure crystallization technique in a diamond-anvil 
cell (DAC). The DAC imposes severe restrictions on which reflections 
can be collected,resulting in incomplete data set and, as a result, 
in missing reflections, poor data/parameter ratio and low-bond precision.
;
_vrf_PLAT088_dimethyl_ether_phase_beta_4_30GPa
;
PROBLEM: Poor Data / Parameter Ratio ....................       4.16 Note  

RESPONSE: 'Due to the construction of the diamond-anvil cell
 access to the sample crystal is limited affecting data collection'
;
_vrf_PLAT196_dimethyl_ether_phase_beta_4_30GPa
;
PROBLEM: No TEMP record and _measurement_temperature .NE.        293 Degree

RESPONSE: Data were collected at room temperature (295(2) K).
;
_vrf_PLAT911_dimethyl_ether_phase_beta_4_30GPa
;
PROBLEM: Missing FCF Refl Between Thmin & STh/L=    0.600        135 Report

RESPONSE: These reflections were probably affected by unexpected 
deviations in their intensities for symmetry equivalent measurements 
and omitted during initial data reduction.
;
# end Validation Reply Form


_publ_section_references
;
Dolomanov, O.V., Bourhis, L.J., Gildea, R.J, Howard, J.A.K. & Puschmann, H.
 (2009), J. Appl. Cryst. 42, 339-341.

Sheldrick, G.M. (2008). Acta Cryst. A64, 112-122.

Sheldrick, G.M. (2015). Acta Cryst. C71, 3-8.
;
_chemical_name_common              ?
_chemical_name_systematic          'dimethyl ether'
_chemical_formula_moiety           'C2 H6 O'
_chemical_formula_sum              'C2 H6 O'
_chemical_formula_weight           46.07
_chemical_melting_point            ?
loop_
  _atom_type_symbol
  _atom_type_description
  _atom_type_scat_dispersion_real
  _atom_type_scat_dispersion_imag
  _atom_type_scat_source
 'C' 'C' 0.0033 0.0016 'International Tables Vol C Tables 4.2.6.8 and 6.1.1.4'
 'H' 'H' 0.0000 0.0000 'International Tables Vol C Tables 4.2.6.8 and 6.1.1.4'
 'O' 'O' 0.0106 0.0060 'International Tables Vol C Tables 4.2.6.8 and 6.1.1.4'

_shelx_space_group_comment
;
The symmetry employed for this shelxl refinement is uniquely defined
by the following loop, which should always be used as a source of
symmetry information in preference to the above space-group names.
They are only intended as comments.
;
_space_group_crystal_system        'monoclinic'
_space_group_IT_number             14
_space_group_name_H-M_alt          'P 1 21/c 1'
_space_group_name_Hall             '-P 2ybc'
loop_
  _space_group_symop_operation_xyz
 'x, y, z'
 '-x, y+1/2, -z+1/2'
 '-x, -y, -z'
 'x, -y-1/2, z-1/2'

_cell_length_a                     5.5073(4)
_cell_length_b                     6.493(5)
_cell_length_c                     6.8431(8)
_cell_angle_alpha                  90
_cell_angle_beta                   103.848(8)
_cell_angle_gamma                  90
_cell_volume                       237.58(19)
_cell_formula_units_Z              4
_cell_measurement_reflns_used      560
_cell_measurement_temperature      295(2)
_cell_measurement_theta_max        25.4650
_cell_measurement_theta_min        6.1040

_shelx_estimated_absorpt_T_max     ?
_shelx_estimated_absorpt_T_min     ?

_exptl_absorpt_coefficient_mu      0.100
_exptl_absorpt_correction_T_max    1.00000
_exptl_absorpt_correction_T_min    0.03118
_exptl_absorpt_correction_type     multi-scan
_exptl_absorpt_process_details     
;
CrysAlisPro 1.171.42.49 (Rigaku Oxford Diffraction, 2022)
Empirical absorption correction using spherical harmonics,
implemented in SCALE3 ABSPACK scaling algorithm.
;

_exptl_absorpt_special_details     
;
Data were collected at room temperature (295(2) K) and pressure of 4.30(2) GPa
(4300000 kPa).
;
_exptl_crystal_colour              colourless
_exptl_crystal_density_diffrn      1.288
_exptl_crystal_density_meas        ?
_exptl_crystal_density_method      ?
_exptl_crystal_description         disc
_exptl_crystal_F_000               104
_exptl_crystal_size_max            0.38
_exptl_crystal_size_mid            0.38
_exptl_crystal_size_min            0.23
_exptl_transmission_factor_max     ?
_exptl_transmission_factor_min     ?


# EXPERIMENTAL DATA

_diffrn_reflns_av_R_equivalents    0.0295
_diffrn_reflns_av_unetI/netI       0.0207
_diffrn_reflns_Laue_measured_fraction_full  0.293
_diffrn_reflns_Laue_measured_fraction_max  0.270
_diffrn_reflns_limit_h_max         6
_diffrn_reflns_limit_h_min         -6
_diffrn_reflns_limit_k_max         3
_diffrn_reflns_limit_k_min         -3
_diffrn_reflns_limit_l_max         7
_diffrn_reflns_limit_l_min         -7
_diffrn_reflns_number              721
_diffrn_reflns_point_group_measured_fraction_full  0.293
_diffrn_reflns_point_group_measured_fraction_max  0.270
_diffrn_reflns_theta_full          25.242
_diffrn_reflns_theta_max           26.122
_diffrn_reflns_theta_min           6.141

_diffrn_ambient_temperature       295(2)
_diffrn_ambient_pressure          4300000
_diffrn_ambient_environment       'diamond-anvil cell'

_diffrn_detector_area_resol_mean   ?
_diffrn_measured_fraction_theta_full  0.293
_diffrn_measured_fraction_theta_max  0.270

_diffrn_measurement_device_type    'KUMA KM4-CCD, Eos'
_diffrn_measurement_method         '\f- and \w-scans'
_diffrn_radiation_type             MoK\a
_diffrn_radiation_wavelength       0.71073
_diffrn_source                     ?
_reflns_Friedel_coverage           0.000
_reflns_Friedel_fraction_full      .
_reflns_Friedel_fraction_max       .
_reflns_number_gt                  118
_reflns_number_total               129
_reflns_special_details
;
 Reflections were merged by SHELXL according to the crystal
 class for the calculation of statistics and refinement.
 
 _reflns_Friedel_fraction is defined as the number of unique
 Friedel pairs measured divided by the number that would be
 possible theoretically, ignoring centric projections and
 systematic absences.
;
_reflns_threshold_expression       'I > 2\s(I)'

_computing_cell_refinement         'CrysAlisPro 1.171.42.49 (Rigaku OD, 2022)'

_computing_data_collection         'CrysAlisPro 1.171.42.49 (Rigaku OD, 2022)'

_computing_data_reduction          'CrysAlisPro 1.171.42.49 (Rigaku OD, 2022)'

_computing_molecular_graphics      'Olex2 1.5 (Dolomanov et al., 2009)'
_computing_publication_material    'Olex2 1.5 (Dolomanov et al., 2009)'
_computing_structure_refinement    'SHELXL 2018/3 (Sheldrick, 2015)'
_computing_structure_solution      'SHELXS  (Sheldrick, 2008)'

# REFINEMENT DATA 

_refine_diff_density_max           0.139
_refine_diff_density_min           -0.109
_refine_diff_density_rms           0.035
_refine_ls_extinction_coef         1.1(3)
_refine_ls_extinction_expression  
 'Fc^*^=kFc[1+0.001xFc^2^\l^3^/sin(2\q)]^-1/4^'
_refine_ls_extinction_method       'SHELXL-2018/3 (Sheldrick 2018)'
_refine_ls_goodness_of_fit_ref     1.181
_refine_ls_hydrogen_treatment      constr
_refine_ls_matrix_type             full
_refine_ls_number_parameters       31
_refine_ls_number_reflns           129
_refine_ls_number_restraints       0
_refine_ls_R_factor_all            0.0566
_refine_ls_R_factor_gt             0.0525
_refine_ls_restrained_S_all        1.181
_refine_ls_shift/su_max            0.000
_refine_ls_shift/su_mean           0.000
_refine_ls_structure_factor_coef   Fsqd
_refine_ls_weighting_details      
 'w=1/[\s^2^(Fo^2^)+(0.1045P)^2^+0.0355P] where P=(Fo^2^+2Fc^2^)/3'
_refine_ls_weighting_scheme        calc
_refine_ls_wR_factor_gt            0.1326
_refine_ls_wR_factor_ref           0.1399
_refine_special_details            
; 
 The diamond-anvil cell (DAC) imposes severe restrictions on which
 reflections can be collected, resulting in a low data:parameter ratio. 
;

_olex2_refinement_description
;
1. Fixed Uiso
 At 1.5 times of:
  All C(H,H,H) groups
2.a Idealised Me refined as rotating group:
 C1(H11,H12,H13), C2(H22,H23,H21)
;
_atom_sites_solution_hydrogens     geom
_atom_sites_solution_primary       direct
_atom_sites_solution_secondary     ?
loop_
  _atom_site_label
  _atom_site_type_symbol
  _atom_site_fract_x
  _atom_site_fract_y
  _atom_site_fract_z
  _atom_site_U_iso_or_equiv
  _atom_site_adp_type
  _atom_site_occupancy
  _atom_site_site_symmetry_order
  _atom_site_calc_flag
  _atom_site_refinement_flags_posn
  _atom_site_refinement_flags_adp
  _atom_site_refinement_flags_occupancy
  _atom_site_disorder_assembly
  _atom_site_disorder_group
 O1 O 0.7272(3) 0.3391(10) 0.1848(3) 0.024(5) Uani 1 1 d . . . . .
 C1 C 0.9077(5) 0.1760(14) 0.2313(5) 0.031(5) Uani 1 1 d . . . . .
 H11 H 0.908494 0.100137 0.111070 0.046 Uiso 1 1 calc R U . . .
 H12 H 0.864582 0.085386 0.328685 0.046 Uiso 1 1 calc R U . . .
 H13 H 1.070601 0.233258 0.285415 0.046 Uiso 1 1 calc R U . . .
 C2 C 0.4927(5) 0.2529(10) 0.0854(5) 0.020(6) Uani 1 1 d . . . . .
 H22 H 0.508326 0.185891 -0.036109 0.031 Uiso 1 1 calc R U . . .
 H23 H 0.369889 0.360298 0.052970 0.031 Uiso 1 1 calc R U . . .
 H21 H 0.441758 0.154211 0.172140 0.031 Uiso 1 1 calc R U . . .

loop_
  _atom_site_aniso_label
  _atom_site_aniso_U_11
  _atom_site_aniso_U_22
  _atom_site_aniso_U_33
  _atom_site_aniso_U_23
  _atom_site_aniso_U_13
  _atom_site_aniso_U_12
 O1 0.0257(15) 0.008(14) 0.038(2) 0.0007(10) 0.0069(10) 0.0004(16)
 C1 0.026(2) 0.031(18) 0.037(3) 0.006(2) 0.0104(14) 0.006(2)
 C2 0.027(2) 0.008(18) 0.026(3) -0.0012(16) 0.0058(12) 0.003(2)

_geom_special_details
;
 All esds (except the esd in the dihedral angle between two l.s. planes)
 are estimated using the full covariance matrix.  The cell esds are taken
 into account individually in the estimation of esds in distances, angles
 and torsion angles; correlations between esds in cell parameters are only
 used when they are defined by crystal symmetry.  An approximate (isotropic)
 treatment of cell esds is used for estimating esds involving l.s. planes.
;
loop_
  _geom_bond_atom_site_label_1
  _geom_bond_atom_site_label_2
  _geom_bond_distance
  _geom_bond_site_symmetry_2
  _geom_bond_publ_flag
 O1 C1 1.435(10) . ?
 O1 C2 1.422(5) . ?
 C1 H11 0.9600 . ?
 C1 H12 0.9600 . ?
 C1 H13 0.9600 . ?
 C2 H22 0.9600 . ?
 C2 H23 0.9600 . ?
 C2 H21 0.9600 . ?

loop_
  _geom_angle_atom_site_label_1
  _geom_angle_atom_site_label_2
  _geom_angle_atom_site_label_3
  _geom_angle
  _geom_angle_site_symmetry_1
  _geom_angle_site_symmetry_3
  _geom_angle_publ_flag
 C2 O1 C1 108.5(6) . . ?
 O1 C1 H11 109.5 . . ?
 O1 C1 H12 109.5 . . ?
 O1 C1 H13 109.5 . . ?
 H11 C1 H12 109.5 . . ?
 H11 C1 H13 109.5 . . ?
 H12 C1 H13 109.5 . . ?
 O1 C2 H22 109.5 . . ?
 O1 C2 H23 109.5 . . ?
 O1 C2 H21 109.5 . . ?
 H22 C2 H23 109.5 . . ?
 H22 C2 H21 109.5 . . ?
 H23 C2 H21 109.5 . . ?

_shelx_res_file
;
TITL 3edm in P21/c #14
    3edm.res
    created by SHELXL-2018/3 at 13:48:57 on 02-Jan-2023
REM reset to P21/c #14
CELL 0.71073 5.507282 6.492743 6.843054 90 103.8475 90
ZERR 4 0.000403 0.005124 0.000784 0 0.008 0
LATT 1
SYMM -X,0.5+Y,0.5-Z
SFAC C H O
UNIT 8 24 4

L.S. 50
PLAN  10
CONF
BOND
fmap 2 53
MORE -1
BOND $H
ACTA
REM <olex2.extras>
REM <HklSrc "%.\\3edm.hkl">
REM </olex2.extras>

WGHT    0.104500    0.035500
EXTI    1.097955
FVAR      36.89880
O1    3    0.727214    0.339124    0.184765    11.00000    0.02573    0.00760 =
         0.03807    0.00066    0.00695    0.00039
C1    1    0.907658    0.175972    0.231338    11.00000    0.02650    0.03050 =
         0.03656    0.00571    0.01041    0.00560
AFIX 137
H11   2    0.908494    0.100137    0.111070    11.00000   -1.50000
H12   2    0.864582    0.085386    0.328685    11.00000   -1.50000
H13   2    1.070601    0.233258    0.285415    11.00000   -1.50000
AFIX   0
C2    1    0.492739    0.252871    0.085362    11.00000    0.02705    0.00780 =
         0.02628   -0.00118    0.00582    0.00326
AFIX 137
H22   2    0.508326    0.185891   -0.036109    11.00000   -1.50000
H23   2    0.369889    0.360298    0.052970    11.00000   -1.50000
H21   2    0.441758    0.154211    0.172140    11.00000   -1.50000
AFIX   0
HKLF 4


REM  3edm in P21/c #14
REM wR2 = 0.1399, GooF = S = 1.181, Restrained GooF = 1.181 for all data
REM R1 = 0.0525 for 118 Fo > 4sig(Fo) and 0.0566 for all 129 data
REM 31 parameters refined using 0 restraints

END

WGHT      0.1046      0.0345

REM Highest difference peak  0.139,  deepest hole -0.109,  1-sigma level  0.035
Q1    1   0.2443  0.1515  0.1707  11.00000  0.05    0.14
Q2    1   0.8931  0.1902  0.4576  11.00000  0.05    0.09
Q3    1   1.0063  0.3618  0.2561  11.00000  0.05    0.09
Q4    1   0.3838  0.2209 -0.0981  11.00000  0.05    0.08
Q5    1   0.5616  0.4372  0.2538  11.00000  0.05    0.08
Q6    1   0.8349  0.1877  0.2616  11.00000  0.05    0.08
Q7    1   0.3031  0.4360  0.1886  11.00000  0.05    0.08
Q8    1   0.5131  0.2252 -0.1841  11.00000  0.05    0.08
Q9    1   1.0156  0.0796  0.1507  11.00000  0.05    0.08
Q10   1   0.6198  0.1779  0.1888  11.00000  0.05    0.07
;
_shelx_res_checksum                29524
_shelx_hkl_file
;
   0   0  -2 615258. 7970.30   4
   0   0   2 610332. 9872.61   3
   0   0   3-120.660 390.253   1
   0   0  -3-218.386 300.858   2
   0   0   3-456.342 374.460   8
   0  -1   3 55488.5 1786.79   9
   0   1  -3 49312.0 1980.01   4
   0  -1   3 57068.9 2154.87   1
   0  -1   3 55906.2 2193.16   3
   0   1  -3 57204.2 2139.89   5
   0  -1   3 57090.8 1825.67   6
   0   1  -3 61000.0 2232.98   2
   0   1  -3 56677.5 1756.20   7
   0  -1   3 55009.8 2152.47   8
   0  -1   4 55856.3 2440.08   1
   0   1  -4 59473.7 2480.64   5
   0   1  -4 61767.7 2557.94   2
   0   1  -4 51560.6 2247.58   4
   0  -1   4 56957.9 2545.88   3
   0  -1   4 59260.7 2136.73   9
   0  -1   4 58029.8 2550.65   8
   0   1  -4 58877.2 2120.03   7
   0  -1   4 60521.7 2259.01   6
   0   1  -4 58592.3 2173.76  12
   0   1  -5 10568.6 1333.54   5
   0  -1   5 11184.9 1488.06   8
   0   1  -5 10077.1 1341.56   2
   0  -1   5 10509.1 1463.04   3
   0   1  -5 10257.2 1317.11   4
   0  -1   5 9489.24 1301.12   1
   0  -1   6 29841.8 1940.66   1
   0  -1   6 29662.7 2483.13   8
   0  -2   3 13303.6 1167.40   1
   0   2  -3 14099.1 1140.87   5
   0  -2   3 17038.4 1350.56   3
   0  -2   3 16348.5 1075.40   6
   0  -2   3 16054.4 1322.54   8
   0   2  -3 15600.4 1210.92   4
   0   2  -3 16638.2 1295.15   2
   0  -2   4-8.15859 181.683   3
   0  -2   4-176.364 242.741   1
   0   2  -4-1.67644 120.911   4
   0   2  -4-13.2917 53.0214   2
   0   2  -4 80.9252 80.3685   5
   0   2  -4 258.054 186.661  12
   0  -2   4 127.864 100.054   6
   0  -2   4 79.4220 78.7539   9
   0  -2   4-19.4541 135.378   8
   0   2  -5 26463.8 1914.33   4
   0  -2   5 28354.1 2012.56   1
   0   2  -5 25218.1 1904.77   2
   0  -2   5 27228.7 1968.98   3
   0   2  -5 26369.3 1941.39   5
   0  -2   5 26697.4 1970.34   8
   0  -2   6 29268.4 2370.83   3
   0   2  -6 25307.0 2095.88   5
   0   2  -6 27732.4 2234.40   2
   0  -2   6 29558.4 2355.37   1
   0  -2   6 26584.7 2277.12   8
   0   2  -6 22469.1 1945.12   4
   0   2  -7 29711.1 3160.45   2
   0   2  -7 28404.2 3084.11   5
   0  -2   7 22316.5 2950.08   8
   0  -2   7 23573.2 3376.38   3
   0   2  -7 28212.8 3000.88   4
  -1   0   3-72.0854 196.649   9
  -1   0   3 29.9451 255.772   1
  -1   0   3-23.8678 99.7992   8
   1   0  -3 383.197 320.965   2
   1   0  -3 22.3751 95.5959  12
   1   0  -3 47.5409 185.981   5
  -1   0   3 72.4440 10.7084  16
  -1   0   2 999999. 8683.41  15
  -1   0  -1 101.522 49.8451  10
   1   0   1 176.725 112.027   6
  -1   0  -1 164.265 75.5216   2
   1   0   1 127.486 89.1938   3
   1   0   1 178.719 110.772   1
  -1   0  -1 120.440 77.9534   7
   1   0   1 160.593 90.9817  11
  -1   0  -1 138.287 70.0538   4
   1   0   2 28821.1 1510.60   6
  -1   0  -2 30773.4 1494.82   7
   1   0   2 26733.0 1545.98   8
   1   0   2 29405.1 1622.85   1
  -1   0  -2 31994.6 1615.02   2
  -1   0  -2 26691.5 1283.50  10
  -1   0  -2 30416.8 1579.05   4
   1   0   3-165.701 568.069   8
  -1   0  -3 69.7201 359.275   2
  -1   0  -3-110.862 333.338   4
   1   0   3 804.749 771.712   3
   1   0   3-497.625 570.296   1
  -1   0  -3 87.1402 87.3064   7
  -1  -1   6 8508.56 1944.31   8
  -1  -1   6 5576.63 1619.56   1
   1   1  -6 26415.1 2970.01   2
  -1  -1   6 13141.3 2397.78   9
   1   1  -6 27948.9 2888.19   5
   1   1  -5 7565.30 1003.43  12
  -1  -1   5 8531.50 1200.83   8
   1   1  -5 7215.32 1002.78   5
  -1  -1   5 9363.05 1473.47   3
   1   1  -5 8060.41 1048.20   2
  -1  -1   5 6239.71 915.697   1
   1   1  -5 8264.85 1114.83   4
  -1  -1   5 8392.91 1097.17   9
  -1  -1   4 14429.6 1172.56   9
  -1  -1   4 16391.6 1264.69   1
  -1  -1   4 15863.6 1330.34   8
   1   1  -4 15451.3 1158.22   2
  -1  -1   4 17461.6 1345.31   3
   1   1  -4 14154.8 1196.85   5
   1   1  -4 15503.2 1201.25  12
   1   1  -4 14780.9 1121.28   4
  -1  -1   3 12549.5 1018.76   8
  -1  -1   3 13234.5 926.429   1
   1   1  -3 12870.0 893.610   2
   1   1  -3 13011.9 968.980  12
  -1  -1   3 12116.6 919.682   9
   1   1  -3 13036.0 783.903  13
   1   1  -3 15009.3 862.976  14
   1   1  -3 12715.8 874.759   4
  -1  -1   3 15345.3 1032.23   3
   1   1  -3 11539.6 916.611   5
  -1  -1   3 14694.8 843.602  16
  -1  -1   3 14165.2 803.758  15
   1  -1   1 25024.9 1143.52   3
  -1   1  -1 21278.1 970.824   4
   1  -1   1 23887.4 1100.57   6
   1  -1   1 25149.5 1088.77   1
  -1   1  -1 24783.7 1082.62   7
  -1   1  -1 24982.2 1196.12  10
  -1   1  -2 35211.2 1578.92   4
   1  -1   2 37935.3 1646.70   1
  -1   1  -2 36512.3 1286.66  10
  -1   1  -2 40820.2 1627.86   7
  -1   1  -2 42728.6 1812.29   2
  -1   1  -2 40236.9 1485.14   5
   1  -1   2 35999.3 1457.89   8
   1  -1   2 41194.3 1809.42   3
   1  -1   2 40147.8 1692.79   6
   1  -1   3 47.0742 88.6829   3
  -1   1  -3-133.960 142.142   5
  -1   1  -3 12.7363 108.787   4
   1  -1   3 65.6933 102.532   6
   1  -1   3 22.4986 64.7397  11
   1  -1   3-36.3678 48.0353   1
   1  -1   3 30.4524 85.5849   8
  -1   1  -3-125.754 201.569   2
  -1   1  -3-16.6482 68.1542  10
  -1   1  -3 26.0886 61.4882   7
   1  -1   4 74574.7 2894.21   8
  -1   1  -4 69276.1 2884.65   4
   1  -1   4 69844.3 2724.58   6
   1  -1   4 73120.6 3054.11   1
   1  -1   4 79676.3 3290.23   3
  -1   1  -4 72149.8 2909.36   5
  -1   1  -4 73359.9 2866.25   7
  -1   1  -4 79041.4 3239.67   2
   1  -1   5 15668.4 1859.44   1
   1  -1   5 16033.2 1835.47   8
  -1   1  -5 22170.8 2247.36   2
  -1   1  -5 16247.0 1718.81   4
   1  -1   5 17660.7 2137.75   3
  -1   1  -5 15884.4 2108.72   5
  -1   1  -5 16917.5 1812.01   7
   1   2  -7 1195.87 603.427   5
  -1  -2   7 899.519 568.126   8
   1   2  -7 1889.72 599.480   2
  -1  -2   7 2496.68 1303.59   3
  -1  -2   6 269.254 340.308   9
   1   2  -6 414.949 374.332   5
  -1  -2   6-70.8460 215.706   1
   1   2  -6-22.8927 143.427  12
   1   2  -6 189.838 246.322   2
   1   2  -6 176.537 127.891   4
  -1  -2   6 288.120 235.742   8
  -1  -2   6-246.606 285.874   3
   1   2  -5 6257.49 952.661   5
  -1  -2   5 7123.68 949.797   1
  -1  -2   5 6846.05 1061.65   8
   1   2  -5 7136.44 899.081   2
   1   2  -5 6494.74 875.492   4
  -1  -2   5 6402.49 891.005   9
   1   2  -5 6140.62 882.522  12
  -1  -2   5 6779.08 937.688   3
  -1  -2   4 304954. 6105.85   8
  -1  -2   4 295021. 5662.59   1
   1   2  -4 286318. 5639.79   5
   1   2  -4 288363. 5508.58   2
   1   2  -4 293742. 5343.97   4
  -1  -2   4 305066. 5836.28   9
  -1  -2   4 295440. 5451.19   3
  -1  -2   3 107032. 2671.33  15
  -1  -2   3 102875. 3470.73   8
   1   2  -3 106763. 3075.07   5
  -1  -2   3 108015. 3268.89   3
  -1   2  -3 246134. 4788.41   5
  -1   2  -3 249455. 5626.35   7
   1  -2   3 245502. 5598.14   8
   1  -2   3 257215. 5004.35   6
  -1   2  -3 245918. 5265.48   2
   1  -2   3 248401. 5172.82   1
   1  -2   3 253247. 5368.96   3
  -1   2  -3 253377. 5186.80   4
   1  -2   4 2092.07 533.978   8
  -1   2  -4 1417.13 422.798   4
   1  -2   4 1386.17 426.289   3
   1  -2   4 2196.65 485.539   6
   1  -2   4 1519.55 445.559   1
  -1   2  -4 1839.60 458.412   7
  -1   2  -4 1659.63 390.094   5
  -1   2  -4 1433.13 439.847   2
   1  -2   5 66459.5 2988.74   6
  -1   2  -5 63400.2 2936.82   7
   1  -2   5 65735.7 3360.23   3
   1  -2   5 61944.5 3117.52   8
  -1   2  -5 64457.7 3222.33   4
   1  -2   5 65139.9 3301.25   1
  -1   2  -5 64888.2 3274.23   2
  -1   2  -5 65816.4 3137.55   5
  -1   2  -6 26816.2 2417.68   2
   1  -2   6 28240.3 2447.43   8
   1  -2   6 20085.2 2130.00   1
   1  -2   6 28241.4 2517.56   3
  -1   2  -6 23335.2 2209.43   4
  -1   2  -6 28913.9 2449.82   5
   1  -2   7 977.853 820.793   3
  -1   2  -7 972.207 623.331   2
   1  -2   7 295.817 754.048   8
  -1   2  -7 822.454 835.105   4
   1  -2   7-700.825 503.424   1
   1   3  -7 8191.16 1596.19   5
  -1  -3   7 6038.32 1339.46   8
   2   0  -4 3759.33 844.823  12
   2   0  -4 4880.16 995.780   2
  -2   0   4-144.278 314.232   8
  -2   0   3 61.5144 63.2713   9
  -2   0   3 1.95959 96.8041   8
  -2   0   3 23.8488 311.167  15
  -2   0   3-143.025 166.570   1
   2   0  -3-133.749 227.368  13
  -2   0   3-18.5632 141.922  16
   2   0  -3-210.965 122.522   2
   2   0  -3-200.035 219.003  12
  -2   0   2 177698. 3430.23   9
  -2   0   2 176553. 3429.10  16
  -2   0   2 179908. 3526.68  10
   2   0  -2 175451. 3401.21  12
   2   0  -2 168612. 3378.33  13
  -2   0   2 182105. 2941.52   8
  -2   0   2 184658. 3680.73  15
   2   0  -2 176035. 4383.42   5
  -2   0   1 107.433 100.088   9
  -2   0   1 84.5333 60.6899  15
  -2   0   1 129.306 123.562  16
   2   0  -1 48.6446 33.5308  12
  -2   0   1 141.546 88.4871  10
  -2   0   0 29588.3 1412.46  10
   2   0   0 28481.4 1304.21  14
  -2   0   0 30038.7 1292.72   7
  -2   0   0 27896.6 1214.41  16
   2   0   0 31207.1 1320.42   6
   2   0   0 28001.0 1378.46  11
  -2   0   0 30473.8 1372.16  15
   2   0   1 281.745 251.012   3
  -2   0  -1 10.7152 99.4020  10
   2   0   1-122.113 144.784  11
   2   0   1-24.0375 67.9084   1
  -2   0  -1-0.20321 80.1747   4
  -2   0  -1 71.6330 65.9688   2
  -2   0  -1 116.318 91.5219  15
   2   0   1-111.845 68.0462   6
   2   0   1 18.3530 72.0154  14
  -2   0  -1-65.8109 97.6912   7
   2   0   2 203519. 5143.94   6
  -2   0  -2 201097. 4736.08   2
   2   0   2 202761. 4761.67   1
   2   0   2 196177. 5228.24  11
   2   0   2 200600. 3955.36   8
  -2   0  -2 198096. 4921.43   7
  -2   0  -2 198098. 3838.50  15
  -2   0  -2 195430. 4685.19  10
   2   0   3-170.750 400.741   8
  -2   0  -3 117.301 175.868  10
   2   0   3-43.2329 274.606   1
  -2   0  -3 277.896 391.339   7
  -2   0  -3 19.8110 261.582   2
  -2  -1   6 70414.9 3037.45   9
  -2  -1   6 69080.1 2918.97   8
  -2  -1   5 23528.7 1910.85   9
  -2  -1   5 22785.6 1891.36   8
   2   1  -5 22069.4 1694.34  12
   2   1  -5 22778.7 1785.80   5
   2   1  -4 408806. 6485.80   5
  -2  -1   4 421202. 6915.64   9
  -2  -1   4 410719. 6651.72   8
  -2  -1   4 424658. 6136.67  16
  -2  -1   4 418195. 6170.00  15
   2   1  -4 395580. 6031.57  14
   2   1  -4 410980. 6678.25  12
   2   1  -4 407879. 5909.16  13
  -2  -1   3 20630.3 1372.98   9
   2   1  -3 20306.5 1229.16   5
  -2  -1   3 22878.7 1338.25   8
  -2  -1   3 22244.4 1330.27  15
  -2  -1   3 23758.6 1135.83   1
   2   1  -3 22812.0 1386.42  14
   2   1  -3 20549.4 986.149   2
   2   1  -3 20751.3 1366.15  12
   2   1  -3 23809.3 1524.08  11
  -2  -1   3 20868.6 1022.30   3
  -2  -1   3 20777.8 1278.81  16
  -2  -1   3 19484.8 863.780  10
   2   1  -3 19948.0 949.271   4
  -2  -1   2 26395.2 1370.39   9
   2   1  -2 23632.6 1024.96   5
  -2  -1   2 25904.7 1394.74  15
   2   1  -2 27388.5 1410.56  14
   2   1  -2 27729.3 1258.88  11
  -2  -1   2 26775.5 1403.56  16
  -2  -1   2 28357.5 1181.44  10
  -2  -1   1 33960.1 1731.69  15
   2   1  -1 31174.2 1516.15  14
  -2  -1   1 32614.7 1582.11  16
  -2  -1   1 32388.3 1490.72  10
  -2   1   0 131224. 3792.52   7
  -2   1   0 125492. 3727.06  16
  -2   1   0 129168. 3252.70   4
   2  -1   0 127076. 3481.63   6
  -2   1   0 125781. 4002.89  10
   2  -1   0 125534. 3306.89   3
  -2   1  -1 285601. 4607.95   7
  -2   1  -1 295027. 4299.79   2
  -2   1  -1 287445. 4184.88   4
   2  -1   1 277655. 4659.58   6
   2  -1   1 278850. 4275.52   3
  -2   1  -1 283026. 4618.28  10
  -2   1  -1 289885. 3460.59  16
   2  -1   1 285607. 4149.61   1
  -2   1  -2 13493.0 849.073   5
  -2   1  -2 15568.5 1249.48   2
  -2   1  -2 12974.4 1067.28   4
  -2   1  -2 13353.6 1117.80   7
   2  -1   2 13630.6 881.871   8
   2  -1   2 13388.0 1106.96   1
   2  -1   2 13750.4 1185.12   6
   2  -1   2 15189.3 1110.38  11
   2  -1   2 13903.7 1140.42   3
  -2   1  -2 13423.3 1035.94  10
   2  -1   3 121039. 3200.24   8
  -2   1  -3 113431. 3652.14   7
   2  -1   3 118857. 3125.11  11
   2  -1   3 112228. 3614.74   1
   2  -1   3 119529. 3751.49   6
  -2   1  -3 115641. 3639.94   4
   2  -1   3 122999. 3850.58   3
  -2   1  -3 117678. 3226.32  10
  -2   1  -3 120257. 3305.24   5
  -2   1  -3 120715. 3862.10   2
  -2   1  -4 68984.5 3315.56   4
   2  -1   4 76351.6 3467.79   1
  -2   1  -4 74231.5 3423.46   2
   2  -1   4 72884.5 3241.84   6
   2  -1   4 81843.0 3831.63   3
  -2   1  -4 73336.0 3350.42   7
  -2   1  -5 21069.3 2648.56   4
  -2   1  -5 22276.7 2896.60   7
   2  -1   5 17309.2 3038.55   3
   2  -1   5 16291.7 2461.66   1
  -2   1  -5 17868.0 2436.04   2
   2   2  -7 46.3878 315.900   5
  -2  -2   7 727.524 454.906   9
  -2  -2   7 1115.38 471.523   8
   2   2  -7 1251.63 588.773  12
  -2  -2   6 81072.6 3741.13   9
  -2  -2   6 91593.7 4182.16   8
   2   2  -6 85891.0 3770.44  12
   2   2  -6 82660.9 3699.53   5
  -2  -2   5 2169.71 697.744   9
   2   2  -5 1485.08 495.591   5
  -2  -2   5 1929.96 664.295   8
   2   2  -5 1373.95 535.776  12
  -2  -2   4 1249.87 368.429   9
   2   2  -4 1609.54 397.314   5
  -2  -2   4 1549.45 369.077  15
  -2  -2   4 1304.51 425.564   8
  -2  -2   3 198549. 4632.70   9
  -2  -2   3 201470. 4520.24  15
  -2   2  -2 57939.9 2182.60   5
  -2   2  -2 53045.1 2625.94   4
  -2   2  -2 63197.4 3299.66   7
   2  -2   2 42742.5 2413.16   6
   2  -2   2 49553.9 2599.19   3
  -2   2  -3 493.506 308.661   2
   2  -2   3-107.223 210.342   3
   2  -2   3 711.069 308.261   1
  -2   2  -3-26.2404 136.152   4
  -2   2  -3 283.379 210.080   7
   2  -2   3 60.6709 221.045   6
   2  -2   4 3321.99 695.668   3
  -2   2  -4 2425.64 610.791   7
   2  -2   4 1983.94 502.143   1
   2  -2   4 2327.95 547.659   6
  -2   2  -4 2827.57 644.769   2
  -2   2  -4 2549.04 601.534   4
  -2   2  -5 23715.1 2033.04   4
  -2   2  -5 24134.0 2016.48   7
  -2   2  -5 22024.3 1999.74   2
   2  -2   5 24056.6 1965.07   6
   2  -2   5 25630.8 2209.53   3
   2  -2   5 23890.9 2056.78   1
  -2   2  -6 33577.0 3125.43   2
  -2   2  -6 36859.6 3186.68   4
  -2   2  -6 36688.3 3630.40   7
   2  -2   6 31908.5 3106.25   3
   2  -2   6 23628.9 2532.47   6
   2  -2   6 26879.8 2704.23   1
  -3   0   4 9903.78 732.810   9
  -3   0   4 10009.1 678.121  16
  -3   0   4 10109.5 648.620   8
  -3   0   3-28.3860 104.731   9
  -3   0   3-7.24259 130.418  16
  -3   0   3-52.4273 58.2772   8
  -3   0   3 49.3049 162.934  15
   3   0  -3 112.606 239.129  13
   3   0  -3 18.2503 178.695  12
  -3   0   2 8431.57 817.785   9
  -3   0   2 8730.87 876.540  16
   3   0  -2 9298.62 851.343  12
  -3   0   2 8059.90 912.816  15
   3   0  -2 7996.24 851.720  13
  -3   0   2 8076.36 835.036  10
  -3   0   1-13.2565 148.254   9
  -3   0   1-125.517 118.415  16
   3   0  -1-36.3695 78.6289  13
   3   0  -1-9.31579 77.0542  12
  -3   0   1-120.162 148.666  15
   3   0  -1 234.920 163.410  11
   3   0  -1-81.8517 98.6495   6
  -3   0   1 413.294 165.660   7
  -3   0   1 201.043 59.2009  10
  -3   0   0 42421.1 1936.17   7
  -3   0   0 39762.8 1871.47  16
  -3   0   0 43686.3 2072.98  15
   3   0   0 45134.6 2027.29  14
   3   0   0 41958.2 1834.03   6
   3   0   0 43908.7 2101.88  11
  -3   0   0 43084.1 2174.44  10
   3   0   1-148.045 98.7500   1
  -3   0  -1 176.936 123.630  15
   3   0   1 230.579 260.825  14
  -3   0  -1 13.7588 62.7095   7
   3   0   1 128.894 170.371  11
   3   0   1 166.178 51.6192   6
  -3   0  -1-24.1009 64.3168   2
  -3   0  -1-48.1770 101.726  10
  -3   0  -2 160770. 4938.88   2
   3   0   2 160660. 5008.22   1
  -3   0  -2 161141. 5409.44   7
   3   0   2 160399. 5700.74   6
   3   0   2 156847. 5725.21  11
  -3   0  -2 156206. 5463.23  10
  -3  -1   6 9310.98 1695.87   9
  -3  -1   6 5441.84 1185.51   8
   3   1  -6 17759.4 1999.14  12
   3   1  -6 16157.3 2953.22   5
  -3  -1   5 5125.00 960.366   9
  -3  -1   5 4192.28 783.073   8
  -3  -1   5 2782.55 901.804  15
   3   1  -5 5428.11 928.153  14
  -3  -1   5 5859.87 1010.73  16
   3   1  -5 3823.31 786.736  13
   3   1  -5 3996.92 781.806  12
   3   1  -5 5590.34 986.543   5
  -3  -1   4 5137.04 818.660   9
  -3  -1   4 4749.18 694.505   8
  -3  -1   4 4939.43 764.173  16
  -3  -1   4 4201.76 680.470  15
   3   1  -4 4948.14 787.524  14
   3   1  -4 4304.90 692.381  13
   3   1  -4 3864.60 680.342  12
   3   1  -4 4210.28 658.239   5
   3   1  -3 44481.4 1852.66   5
  -3  -1   3 47096.8 2270.97   9
  -3  -1   3 47993.1 1952.57   8
  -3  -1   3 44885.3 2315.64  16
  -3  -1   3 47144.6 2286.07  15
   3   1  -3 47347.9 2381.07  14
   3   1  -3 49810.7 2318.99  12
   3   1  -3 45805.7 1896.01  11
  -3  -1   3 44259.8 1786.43  10
  -3  -1   2 11020.0 1000.79   9
  -3  -1   2 11160.4 1054.89  16
  -3  -1   2 12113.4 1120.72  15
   3   1  -2 10514.1 1043.51  14
   3   1  -2 10949.5 956.418  11
  -3  -1   2 12334.9 1009.98  10
  -3   1   1 205546. 8233.60   9
  -3   1   1 197900. 8187.58  16
  -3  -1   1 200765. 5459.29  16
  -3  -1   1 200314. 5359.16  15
   3   1  -1 200485. 5157.91  14
  -3  -1   1 207238. 4098.13   7
   3   1  -1 201392. 5454.03  11
   3  -1  -1 202890. 6066.87   6
  -3  -1   1 207991. 5049.75  10
  -3   1   0 39356.3 3368.39  15
  -3   1   0 39988.2 2344.08  16
  -3   1   0 40771.4 1997.96   4
  -3   1   0 40040.5 2682.76   7
   3  -1   0 40757.1 2877.39  13
   3  -1   0 39352.6 2449.57   6
   3  -1   0 39976.2 2093.26   3
  -3   1   0 39802.1 2900.62  10
  -3   1  -1 76966.6 2348.88  16
  -3   1  -1 85522.9 2631.06   4
  -3   1  -1 86621.8 3188.29  15
  -3   1  -1 81252.2 2971.79   7
   3  -1   1 91398.5 2620.86  14
  -3   1  -1 81432.3 2575.31   2
   3  -1   1 82274.3 2937.33   6
   3  -1   1 83613.6 2976.94  11
   3  -1   1 84081.3 2613.29   3
  -3   1  -1 84867.0 3060.84  10
   3  -1   1 86691.4 2619.38   1
  -3   1  -2 11995.0 1095.39   4
  -3   1  -2 14120.2 1253.80   2
  -3   1  -2 10706.6 1172.67   7
   3  -1   2 12259.7 1141.24   1
   3  -1   2 12215.7 1247.98   6
   3  -1   2 11389.8 1086.22   3
   3  -1   2 13579.0 1231.12  11
  -3   1  -2 11773.1 1175.66  10
   3  -1   3 2524.50 587.575   3
  -3   1  -3 2574.30 591.577   4
  -3   1  -3 2531.27 604.744   7
   3  -1   3 1670.58 467.945   1
   3  -1   3 2519.72 529.944  11
   3  -1   3 2174.94 568.384   6
  -3   1  -3 2566.15 638.478   2
  -3   1  -3 2747.05 596.385  10
  -3   1  -4 126216. 5534.01   4
  -3   1  -4 115151. 4705.16   2
  -3   1  -4 120181. 4998.44   7
   3  -1   4 118509. 4731.27   1
   3  -1   4 109559. 5917.09   3
   3  -1   4 116838. 4753.31   6
  -3  -2   7 16565.3 2178.85   9
   3   2  -7 18338.3 2049.61  12
   3   2  -7 20743.1 2395.54   5
  -3  -2   6 30125.6 2421.43   9
  -3  -2   6 30896.3 2492.05   8
   3   2  -6 30179.5 2318.75  12
   3   2  -6 30969.0 2387.90   5
   3   2  -5 69810.4 3218.45   5
  -3  -2   5 69168.8 3429.17   9
  -3  -2   5 74038.8 3618.55   8
   3   2  -5 66148.4 3304.32  12
  -3  -2   4 2352.56 554.805   9
   3   2  -4 3646.45 698.462   5
  -3  -2   4 2128.97 582.658  16
  -3  -2   4 3063.42 591.871  15
   3   2  -4 3419.46 754.994  14
  -3   2  -2 53346.3 3885.04   4
  -3   2  -2 54712.1 3873.96   7
   3  -2   2 55819.3 3727.36   6
   3  -2   2 53222.7 3747.11   3
  -3   2  -3 107278. 4342.17   4
   3  -2   3 96054.1 3975.92   1
  -3   2  -3 96926.0 4038.39   7
  -3   2  -3 107057. 4403.17   2
   3  -2   3 95798.0 4012.71   6
   3  -2   3 102044. 3759.19  11
   3  -2   3 102771. 4052.23   3
   3  -2   4 10559.3 1357.54   1
  -3   2  -4 9407.78 1337.42   4
  -3   2  -4 10452.0 1351.76   7
  -3   2  -4 9793.00 1306.95   2
   3  -2   4 9629.85 1280.25   6
   3  -2   4 11248.2 1415.63   3
  -3   2  -5 21608.2 2912.66   4
  -3   2  -5 20460.0 2840.35   7
  -3   2  -5 19070.4 2676.54   2
   3  -2   5 20237.3 2721.31   6
   3  -2   5 23348.1 3311.48   3
   3  -2   6 11620.2 2142.20   1
  -3   2  -6 15519.8 2522.48   2
   3  -2   6 14408.5 2543.30   6
   3  -2   6 13253.7 3411.49   3
  -4   0   4 335.345 220.843   9
  -4   0   4 497.039 406.774  15
   4   0  -4 143.849 255.922  13
  -4   0   4-303.712 309.838  16
   4   0  -4 443.689 322.351  12
  -4   0   3-100.034 122.970  10
  -4   0   3-114.976 201.469   9
  -4   0   3 451.199 359.711  16
  -4   0   3-310.399 305.568  15
   4   0  -3 24.1216 204.683  13
   4   0  -3-38.9257 254.416  12
   4   0  -3-13.4870 127.015  11
  -4   0   2 46170.6 2137.62   9
  -4   0   2 44690.8 2397.57  16
  -4   0   2 49570.6 2705.71  15
   4   0  -2 45963.5 2441.33  13
   4   0  -2 48794.1 2233.01  12
   4   0  -2 42609.4 2273.48  11
  -4   0   2 41575.5 2243.73  10
  -4   0   1-72.6765 52.5013  15
  -4   0   1-139.471 82.6042  16
   4   0  -1-73.2524 182.425  14
   4   0  -1 276.325 258.679  13
   4   0  -1 262.007 149.793  11
  -4   0   1-489.461 359.839  10
  -4   0   0 102392. 4205.94  16
  -4   0   0 107941. 4315.58  15
  -4   0   0 105150. 4048.52   7
   4   0   0 106493. 4138.34  14
   4   0   0 102059. 4039.12  13
   4   0   0 102028. 3968.73   6
   4   0   0 107466. 4475.28  11
  -4   0   0 108338. 4498.35  10
  -4   0  -1 136.318 106.078  15
  -4   0  -1-147.200 194.973   7
   4   0   1 390.787 179.375  11
   4   0   1-122.777 287.231   6
  -4   0  -1-56.6736 139.419  10
  -4   0  -2 43020.7 2950.19   7
   4   0   2 41074.3 3262.29   6
  -4   0  -2 43700.1 3021.56  10
  -4  -1   6-360.372 535.465   9
  -4  -1   6 149.118 438.515  16
   4   1  -6 127.282 291.991  12
  -4  -1   5 20012.1 1944.01   9
  -4  -1   5 17517.3 1868.50  16
  -4  -1   5 22645.5 2354.40  15
   4   1  -5 28218.5 2309.87  14
   4   1  -5 27916.0 2291.89  13
   4   1  -5 24717.1 2039.23  12
  -4  -1   4 2980.72 675.947   9
  -4  -1   4 3037.40 689.506  16
  -4  -1   4 3632.25 741.699  15
   4   1  -4 2848.01 629.950  14
   4   1  -4 2886.80 663.610  13
   4   1  -4 2685.27 630.378  12
  -4  -1   3 30851.6 1954.08   9
  -4  -1   3 31414.8 2148.73  16
  -4  -1   3 33745.8 2248.03  15
   4   1  -3 30883.4 2096.13  14
   4   1  -3 30908.0 2103.01  13
   4   1  -3 31080.3 2013.96  12
   4   1  -3 29016.3 1843.14  11
  -4  -1   3 30621.4 1804.21  10
  -4  -1   2 10229.6 1180.94   9
  -4  -1   2 11607.9 1319.95  16
  -4  -1   2 11276.1 1300.97  15
   4   1  -2 11643.1 1261.54  14
   4   1  -2 12179.4 1143.54  12
   4   1  -2 12066.3 1231.83  11
  -4  -1   2 11894.9 1229.46  10
  -4   1   1 2343.49 655.286  16
  -4  -1   1 2031.12 683.720  16
  -4  -1   1 2398.63 587.813  15
  -4   1   1 1431.18 716.955  15
   4   1  -1 2641.58 643.134  14
   4  -1  -1 2114.50 794.239  13
   4   1  -1 2459.16 645.381  11
   4  -1  -1 2836.01 674.116   6
  -4  -1   1 2172.20 517.327  10
  -4   1   1 2340.69 719.730  10
  -4   1   0 107404. 4580.53  16
  -4   1   0 107979. 4791.14   7
   4  -1   0 102753. 5160.39  13
   4  -1   0 103012. 4583.86   6
   4  -1   0 105536. 4688.08  11
  -4   1   0 103227. 5272.72  10
  -4   1  -1 3395.39 671.918   7
   4  -1   1 3360.59 722.499  11
   4  -1   1 2932.28 597.677   6
  -4   1  -1 3310.50 698.401  10
  -4   1  -2 191148. 5543.75   7
   4  -1   2 189035. 5351.94   6
   4  -1   2 195993. 5396.12  11
  -4   1  -2 191755. 5477.86  10
  -4   1  -3 7134.56 1138.34   7
   4  -1   3 7859.67 1191.09   6
   4  -1   3 9282.02 1260.28   1
   4  -1   3 8841.08 1221.80  11
  -4   1  -3 8607.47 1293.58  10
  -4   1  -4 726.855 444.728   7
   4  -1   4 445.733 223.363   6
  -4  -2   7 3167.51 842.454   9
   4   2  -7 5767.30 1208.37  12
  -4  -2   6 12212.6 1616.19   9
   4   2  -6 9811.13 1398.48  12
  -4  -2   5 1467.92 580.224   9
  -4  -2   5 1480.37 765.172  16
  -4  -2   5 1673.58 637.532  15
   4   2  -5 1600.76 708.453  14
   4   2  -5 1226.96 502.613  13
   4   2  -5 1151.21 531.149  12
  -4  -2   4 5889.85 1124.41   9
  -4  -2   4 5376.88 1187.71  16
  -4  -2   4 6539.20 1127.95  15
   4   2  -4 10124.7 1516.12  14
   4   2  -4 9709.73 1515.85  12
  -4   2  -2 40729.2 3475.39   7
   4  -2   2 33751.0 3002.86   6
   4  -2   2 31423.2 2734.35  11
  -4   2  -3 4697.99 1155.57   4
  -4   2  -3 5047.73 1036.08   7
   4  -2   3 3773.86 797.167  11
   4  -2   3 4235.82 952.540   6
  -4   2  -4 28377.5 2590.45   7
   4  -2   4 24318.9 2415.54   1
   4  -2   4 24268.2 2264.27   6
  -4   2  -5-1140.71 861.985   2
  -4   2  -5-1269.98 10062.4   4
   4  -2   5 374.412 332.390   1
   4  -2   5-2574.88 3426.73   3
  -5   0   4 15996.4 3914.89  15
   5   0  -4 25142.3 3011.24  14
   5   0  -4 23111.3 3047.57  13
  -5   0   3 79.2717 85.8764  16
  -5   0   3-465.867 114.138  15
   5   0  -3 78.6818 166.675  14
   5   0  -3-230.456 182.640  13
   5   0  -3 46.3535 158.368  11
  -5   0   3-95.1568 370.250  10
  -5   0   2 7353.23 1144.58  16
  -5   0   2 6635.40 1143.61  15
   5   0  -2 6542.98 1037.46  14
   5   0  -2 7077.43 1075.33  13
   5   0  -2 6521.13 982.779  11
  -5   0   2 6771.11 1096.98  10
  -5   0   1 266.304 242.875  16
  -5   0   1 295.123 240.755  15
   5   0  -1 232.896 99.3224  14
   5   0  -1-138.557 55.0414  13
   5   0  -1-150.927 33.5448  11
  -5   0   1 187.335 212.426  10
  -5   0   0 208443. 7326.77  16
  -5   0   0 203203. 6578.57  15
   5   0   0 201488. 7122.25  14
   5   0   0 200791. 6604.40  13
   5   0   0 202710. 6808.05  11
  -5   0   0 200827. 7388.19  10
  -5   0  -1 446.693 56.0728   7
   5   0   1-343.038 364.219  11
  -5   0  -1 5.63366 216.204  10
  -5  -1   6 153.614 400.697   9
  -5  -1   6 1926.68 1254.79  16
   5   1  -6 1008.23 586.108  12
  -5  -1   5 626.647 664.787   9
  -5  -1   5 1918.54 853.585  16
  -5  -1   5 600.538 442.001  15
   5   1  -5 1170.71 567.264  14
   5   1  -5 370.127 181.948  13
   5   1  -5 827.883 456.739  12
  -5  -1   4 10690.2 1390.87   9
  -5  -1   4 9189.71 1335.03  16
  -5  -1   4 10024.6 1370.98  15
   5   1  -4 8545.23 1204.89  14
   5   1  -4 8861.13 1294.73  13
   5   1  -4 10154.1 1321.49  12
  -5  -1   3 4884.94 948.266  16
  -5  -1   3 4866.88 911.520  15
   5   1  -3 5080.36 923.237  14
   5   1  -3 4198.71 810.622  13
  -5  -1   2 158174. 6531.50  16
  -5  -1   2 164303. 5999.49  15
   5   1  -2 158147. 6053.89  14
   5   1  -2 159872. 5951.02  13
   5   1  -2 158456. 6195.14  11
  -5  -1   2 162867. 6274.21  10
  -5   1   1 13811.1 2071.38  16
   5  -1  -1 14682.0 1923.30  14
   5  -1  -1 16335.1 2284.01  11
  -5   1   1 14750.6 2318.17  10
  -5   1   0 12911.1 2484.07   7
   5  -1   0 12765.3 2467.17   6
   5  -1   0 12990.2 2291.30  11
  -5   1   0 12836.6 2668.38  10
  -5   1  -1 3337.15 748.327   7
   5  -1   1 3776.02 826.334  11
   5  -1   1 3717.76 819.626   6
  -5   1  -1 3530.28 838.336  10
  -5   1  -2 7819.17 1239.92   7
   5  -1   2 8011.41 1263.34   6
   5  -1   2 7894.57 1204.49  11
  -5   1  -2 9324.09 1397.43  10
  -5   1  -3 617.700 484.017   7
   5  -1   3 796.205 494.983   6
  -5   1  -3 501.346 502.261  10
  -5  -2   6 7850.05 1545.32   9
   5   2  -6 10101.7 1779.37  12
   5   2  -5 52927.4 4168.63  12
  -5   2  -3 3541.25 1317.33   7
   5  -2   3 1313.55 634.289   6
  -6   0   3 531.950 812.511  16
  -6   0   3 204.674 621.725  15
   6   0  -3 287.102 731.518  14
   6   0  -3-243.318 389.927  13
   6   0  -3 904.313 704.836  11
  -6   0   2 100266. 6228.37  16
  -6   0   2 100627. 6792.13  15
   6   0  -2 101360. 5483.52  14
   6   0  -2 102830. 6034.45  13
   6   0  -2 102656. 5799.72  11
  -6   0   2 103296. 6230.29  10
  -6   0   1 315.035 399.872  16
  -6   0   1-669.787 542.712  15
   6   0  -1 284.826 363.911  14
   6   0  -1-333.975 284.320  13
   6   0  -1-195.599 265.799  11
  -6   0   1 66.0679 257.434  10
   6   0   0 16394.3 1991.60  11
  -6   0   0 10762.5 1740.51  10
  -6  -1   5 869.062 396.809  16
  -6  -1   5 2558.19 1106.24  15
   6   1  -5 2082.68 801.928  14
   6   1  -5 3713.79 1353.78  13
   6   1  -5 2206.97 1074.93  12
  -6  -1   4 40560.2 3522.79  16
  -6  -1   4 43484.0 3810.20  15
   6   1  -4 33245.7 2759.03  14
   6   1  -4 38669.9 3214.93  13
  -6  -1   3 906.976 332.845  16
  -6  -1   3 760.759 386.511  15
   6   1  -3 1689.43 661.487  14
   6   1  -3 933.498 332.412  13
   6  -1   0 15001.3 2172.70  11
  -6   1   0 13489.7 2350.71  10
  -6   1  -1 3431.24 1156.18   7
   6  -1   1 4027.28 1116.77  11
   6  -1   1 6105.61 1812.42   6
  -6   1  -1 2840.19 836.502  10
  -6   1  -2 6036.52 1572.05   7
   0   0   0    0.00    0.00   0

TITL dimethyl_ether_phase_beta_4_30GPa in P2(1)/c
REM P2(1)/c (#14 in standard setting)
CELL 0.71073   5.507282   6.492743   6.843054  90.0000 103.8475  90.0000
ZERR    4.00   0.000403   0.005124   0.000784   0.0000   0.0080   0.0000
LATT  1
SYMM -x, y+1/2,-z+1/2
SFAC C H O
UNIT 8.00 24.00 4.00
TREF
HKLF 4
END
;
_shelx_hkl_checksum                53218
_olex2_submission_special_instructions  'No special instructions were received'

 ############################################################################# 

data_dimethyl_ether_phase_gamma_4_50GPa

_audit_creation_method
;
Olex2 1.5
(compiled 2022.04.07 svn.rca3783a0 for OlexSys, GUI svn.r6498)
;
_shelx_SHELXL_version_number       '2018/3'

_audit_contact_author_address 

; Faculty of Chemistry 
  Adam Mickiewicz University  
  Uniwersytetu Pozna\'nskiego 8
  61-614 Pozna\'n
  Poland 
;
 
_audit_contact_author_email   
;
marcinp@amu.edu.pl
;
     
_audit_contact_author_name         'Podsiad\/lo, Marcin'
_audit_contact_author_phone        ?


# TITLE AND AUTHOR LIST  

loop_
_publ_contact_author_id_orcid

'0000-0001-6931-1059'  
'0000-0002-4460-4362'
'0000-0003-2504-1119'
'0000-0001-7577-4527'
'0000-0002-1439-7278' 
'0000-0001-6702-1875'

_publ_author_name 

;
 'Sacharczuk, Natalia' 
Faculty of Chemistry 
  Adam Mickiewicz University  
  Uniwersytetu Pozna\'nskiego 8
  61-614 Pozna\'n
  Poland 
 
 'Olejniczak, Anna' 
Faculty of Chemistry 
  Adam Mickiewicz University  
  Uniwersytetu Pozna\'nskiego 8
  61-614 Pozna\'n
  Poland 

 'Bujak, Maciej' 
Faculty of Chemistry
  University of Opole
  Oleska 48 
  45-052 Opole
  Poland

 'Dziubek, Kamil' 
 Faculty of Chemistry 
  Adam Mickiewicz University  
  Uniwersytetu Pozna\'nskiego 8
  61-614 Pozna\'n
  Poland 
 
 'Katrusiak, Andrzej' 
Faculty of Chemistry 
  Adam Mickiewicz University  
  Uniwersytetu Pozna\'nskiego 8
  61-614 Pozna\'n
  Poland 
 
'Podsiad\/lo, Marcin' 
Faculty of Chemistry 
  Adam Mickiewicz University  
  Uniwersytetu Pozna\'nskiego 8
  61-614 Pozna\'n
  Poland 
;
 

 #############################################################################

# start Validation Reply Form
_vrf_PLAT029_dimethyl_ether_phase_gamma_4_50GPa
;
PROBLEM: _diffrn_measured_fraction_theta_full value Low .      0.320 Why?
  
RESPONSE: The generated Alerts A, B and C are the typical high-pressure 
crystallography warnings. A single crystal of DME was obtained using 
in-situ high-pressure crystallization technique in a diamond-anvil 
cell (DAC). The DAC imposes severe restrictions on which reflections 
can be collected,resulting in incomplete data set and, as a result, 
in missing reflections, poor data/parameter ratio and low-bond precision.
;
_vrf_PLAT088_dimethyl_ether_phase_gamma_4_50GPa
;
PROBLEM: Poor Data / Parameter Ratio ....................       4.75 Note 
 
RESPONSE: 'Due to the construction of the diamond-anvil cell
 access to the sample crystal is limited affecting data collection'
;
_vrf_PLAT196_dimethyl_ether_phase_gamma_4_50GPa
;
PROBLEM: No TEMP record and _measurement_temperature .NE.        293 Degree

RESPONSE: Data were collected at room temperature (295(2) K).
;
_vrf_PLAT911_dimethyl_ether_phase_gamma_4_50GPa
;
PROBLEM: Missing FCF Refl Between Thmin & STh/L=    0.600        455 Report

RESPONSE: These reflections were probably affected by unexpected 
deviations in their intensities for symmetry equivalent measurements 
and omitted during initial data reduction.
;

_publ_section_references
;
Dolomanov, O.V., Bourhis, L.J., Gildea, R.J, Howard, J.A.K. & Puschmann, H.
 (2009), J. Appl. Cryst. 42, 339-341.

Sheldrick, G.M. (2008). Acta Cryst. A64, 112-122.

Sheldrick, G.M. (2015). Acta Cryst. C71, 3-8.
;
_chemical_name_common              ?
_chemical_name_systematic          'dimethyl ether'
_chemical_formula_moiety           'C2 H6 O'
_chemical_formula_sum              'C2 H6 O'
_chemical_formula_weight           46.07
_chemical_melting_point            ?
loop_
  _atom_type_symbol
  _atom_type_description
  _atom_type_scat_dispersion_real
  _atom_type_scat_dispersion_imag
  _atom_type_scat_source
 'C' 'C' 0.0033 0.0016 'International Tables Vol C Tables 4.2.6.8 and 6.1.1.4'
 'H' 'H' 0.0000 0.0000 'International Tables Vol C Tables 4.2.6.8 and 6.1.1.4'
 'O' 'O' 0.0106 0.0060 'International Tables Vol C Tables 4.2.6.8 and 6.1.1.4'

_shelx_space_group_comment
;
The symmetry employed for this shelxl refinement is uniquely defined
by the following loop, which should always be used as a source of
symmetry information in preference to the above space-group names.
They are only intended as comments.
;
_space_group_crystal_system        'triclinic'
_space_group_IT_number             2
_space_group_name_H-M_alt          'P -1'
_space_group_name_Hall             '-P 1'
loop_
  _space_group_symop_operation_xyz
 'x, y, z'
 '-x, -y, -z'

_cell_length_a                     4.3394(12)
_cell_length_b                     8.414(2)
_cell_length_c                     12.821(6)
_cell_angle_alpha                  90.55(4)
_cell_angle_beta                   93.89(6)
_cell_angle_gamma                  90.83(2)
_cell_volume                       467.0(3)
_cell_formula_units_Z              8
_cell_measurement_reflns_used      1331
_cell_measurement_temperature      295(2)
_cell_measurement_theta_max        25.6930
_cell_measurement_theta_min        4.7360

_shelx_estimated_absorpt_T_max     ?
_shelx_estimated_absorpt_T_min     ?

_exptl_absorpt_coefficient_mu      0.101
_exptl_absorpt_correction_T_max    1.00000
_exptl_absorpt_correction_T_min    0.50805
_exptl_absorpt_correction_type     multi-scan
_exptl_absorpt_process_details     
;
CrysAlisPro 1.171.42.49 (Rigaku Oxford Diffraction, 2022)
Empirical absorption correction using spherical harmonics,
implemented in SCALE3 ABSPACK scaling algorithm.
;

_exptl_absorpt_special_details     
;
Data were collected at room temperature (295(2) K) and pressure of 4.50(2) GPa
(4500000 kPa).
;
_exptl_crystal_colour              colourless
_exptl_crystal_density_diffrn      1.311
_exptl_crystal_density_meas        ?
_exptl_crystal_density_method      ?
_exptl_crystal_description         disc
_exptl_crystal_F_000               208
_exptl_crystal_size_max            0.34
_exptl_crystal_size_mid            0.32
_exptl_crystal_size_min            0.22
_exptl_transmission_factor_max     ?
_exptl_transmission_factor_min     ?


# EXPERIMENTAL DATA

_diffrn_reflns_av_R_equivalents    0.0338
_diffrn_reflns_av_unetI/netI       0.0281
_diffrn_reflns_Laue_measured_fraction_full  0.320
_diffrn_reflns_Laue_measured_fraction_max  0.297
_diffrn_reflns_limit_h_max         5
_diffrn_reflns_limit_h_min         -5
_diffrn_reflns_limit_k_max         10
_diffrn_reflns_limit_k_min         -10
_diffrn_reflns_limit_l_max         6
_diffrn_reflns_limit_l_min         -5
_diffrn_reflns_number              2659
_diffrn_reflns_point_group_measured_fraction_full  0.320
_diffrn_reflns_point_group_measured_fraction_max  0.297
_diffrn_reflns_theta_full          25.242
_diffrn_reflns_theta_max           26.154
_diffrn_reflns_theta_min           4.868

_diffrn_ambient_temperature        295(2)
_diffrn_ambient_pressure          4500000
_diffrn_ambient_environment       'diamond-anvil cell'

_diffrn_detector_area_resol_mean   ?
_diffrn_measured_fraction_theta_full  0.320
_diffrn_measured_fraction_theta_max  0.297

_diffrn_measurement_device_type    'KUMA KM4-CCD, Eos'
_diffrn_measurement_method         '\f- and \w-scans'
_diffrn_radiation_type             MoK\a
_diffrn_radiation_wavelength       0.71073
_diffrn_source                     ?
_reflns_Friedel_coverage           0.000
_reflns_Friedel_fraction_full      .
_reflns_Friedel_fraction_max       .
_reflns_number_gt                  481
_reflns_number_total               556
_reflns_special_details
;
 Reflections were merged by SHELXL according to the crystal
 class for the calculation of statistics and refinement.
 
 _reflns_Friedel_fraction is defined as the number of unique
 Friedel pairs measured divided by the number that would be
 possible theoretically, ignoring centric projections and
 systematic absences.
;
_reflns_threshold_expression       'I > 2\s(I)'

_computing_cell_refinement         
'CrysAlisPro 1.171.42.49 (Rigaku OD, 2022)'

_computing_data_collection         
'CrysAlisPro 1.171.42.49 (Rigaku OD, 2022)'

_computing_data_reduction          
'CrysAlisPro 1.171.42.49 (Rigaku OD, 2022)'

_computing_molecular_graphics      'Olex2 1.5 (Dolomanov et al., 2009)'
_computing_publication_material    'Olex2 1.5 (Dolomanov et al., 2009)'
_computing_structure_refinement    'SHELXL 2018/3 (Sheldrick, 2015)'
_computing_structure_solution      'SHELXS  (Sheldrick, 2008)'

# REFINEMENT DATA 

_refine_diff_density_max           0.150
_refine_diff_density_min           -0.140
_refine_diff_density_rms           0.034
_refine_ls_extinction_coef         .
_refine_ls_extinction_method       none
_refine_ls_goodness_of_fit_ref     1.131
_refine_ls_hydrogen_treatment      constr
_refine_ls_matrix_type             full
_refine_ls_number_parameters       117
_refine_ls_number_reflns           556
_refine_ls_number_restraints       0
_refine_ls_R_factor_all            0.0628
_refine_ls_R_factor_gt             0.0554
_refine_ls_restrained_S_all        1.131
_refine_ls_shift/su_max            0.000
_refine_ls_shift/su_mean           0.000
_refine_ls_structure_factor_coef   Fsqd
_refine_ls_weighting_details      
 'w=1/[\s^2^(Fo^2^)+(0.0885P)^2^+0.3224P] where P=(Fo^2^+2Fc^2^)/3'
_refine_ls_weighting_scheme        calc
_refine_ls_wR_factor_gt            0.1474
_refine_ls_wR_factor_ref           0.1553
_refine_special_details            
; 
 The diamond-anvil cell (DAC) imposes severe restrictions on which 
reflections can be collected, resulting in a low data:parameter ratio. 
;

_olex2_refinement_description
;
1. Fixed Uiso
 At 1.5 times of:
  All C(H,H,H) groups
2.a Idealised Me refined as rotating group:
 C1(H13,H11,H12), C2(H23,H21,H22), C3(H33,H31,H32), C4(H42,H43,H41), C5(H51,
 H52,H53), C6(H62,H63,H61), C7(H73,H71,H72), C8(H81,H82,H83)
;
_atom_sites_solution_hydrogens     geom
_atom_sites_solution_primary       direct
_atom_sites_solution_secondary     ?
loop_
  _atom_site_label
  _atom_site_type_symbol
  _atom_site_fract_x
  _atom_site_fract_y
  _atom_site_fract_z
  _atom_site_U_iso_or_equiv
  _atom_site_adp_type
  _atom_site_occupancy
  _atom_site_site_symmetry_order
  _atom_site_calc_flag
  _atom_site_refinement_flags_posn
  _atom_site_refinement_flags_adp
  _atom_site_refinement_flags_occupancy
  _atom_site_disorder_assembly
  _atom_site_disorder_group
 O1 O 0.2353(9) 0.8266(5) -0.0051(11) 0.062(9) Uani 1 1 d . . . . .
 C1 C -0.0287(9) 0.7298(5) -0.0134(10) 0.044(8) Uani 1 1 d . . . . .
 H13 H -0.043845 0.676938 -0.080241 0.065 Uiso 1 1 calc R U . . .
 H11 H -0.207859 0.793660 -0.006548 0.065 Uiso 1 1 calc R U . . .
 H12 H -0.016169 0.652057 0.041042 0.065 Uiso 1 1 calc R U . . .
 C2 C 0.2688(14) 0.9025(8) 0.0925(17) 0.065(14) Uani 1 1 d . . . . .
 H23 H 0.450244 0.969563 0.095980 0.098 Uiso 1 1 calc R U . . .
 H21 H 0.288592 0.824268 0.146477 0.098 Uiso 1 1 calc R U . . .
 H22 H 0.090664 0.965959 0.102216 0.098 Uiso 1 1 calc R U . . .
 O2 O 0.8338(5) 0.5159(3) 0.1951(6) 0.053(7) Uani 1 1 d . . . . .
 C3 C 0.5369(8) 0.4961(6) 0.1440(10) 0.050(9) Uani 1 1 d . . . . .
 H33 H 0.538992 0.409885 0.094456 0.075 Uiso 1 1 calc R U . . .
 H31 H 0.480134 0.592040 0.108156 0.075 Uiso 1 1 calc R U . . .
 H32 H 0.389909 0.472796 0.194624 0.075 Uiso 1 1 calc R U . . .
 C4 C 0.8463(10) 0.6574(5) 0.2578(12) 0.061(11) Uani 1 1 d . . . . .
 H42 H 0.788825 0.746478 0.214836 0.092 Uiso 1 1 calc R U . . .
 H43 H 1.052462 0.673782 0.288411 0.092 Uiso 1 1 calc R U . . .
 H41 H 0.705954 0.647051 0.312144 0.092 Uiso 1 1 calc R U . . .
 O3 O 0.7072(5) 0.0121(3) 0.2903(6) 0.043(6) Uani 1 1 d . . . . .
 C5 C 0.4487(9) -0.0198(6) 0.3482(11) 0.068(11) Uani 1 1 d . . . . .
 H51 H 0.262856 -0.006975 0.304254 0.103 Uiso 1 1 calc R U . . .
 H52 H 0.449390 0.052624 0.406528 0.103 Uiso 1 1 calc R U . . .
 H53 H 0.457795 -0.126945 0.373262 0.103 Uiso 1 1 calc R U . . .
 C6 C 0.6947(12) 0.1668(6) 0.2465(11) 0.056(11) Uani 1 1 d . . . . .
 H62 H 0.513907 0.174374 0.199385 0.083 Uiso 1 1 calc R U . . .
 H63 H 0.875650 0.185774 0.208993 0.083 Uiso 1 1 calc R U . . .
 H61 H 0.686102 0.244659 0.301374 0.083 Uiso 1 1 calc R U . . .
 O4 O 0.2707(5) 0.3082(3) 0.4954(7) 0.042(7) Uani 1 1 d . . . . .
 C7 C 0.0047(8) 0.2104(5) 0.5040(10) 0.040(8) Uani 1 1 d . . . . .
 H73 H 0.034023 0.144502 0.564476 0.060 Uiso 1 1 calc R U . . .
 H71 H -0.027707 0.144552 0.442571 0.060 Uiso 1 1 calc R U . . .
 H72 H -0.172111 0.276006 0.510812 0.060 Uiso 1 1 calc R U . . .
 C8 C 0.2335(9) 0.4051(5) 0.4043(10) 0.050(10) Uani 1 1 d . . . . .
 H81 H 0.047544 0.465073 0.406699 0.076 Uiso 1 1 calc R U . . .
 H82 H 0.220763 0.338591 0.342861 0.076 Uiso 1 1 calc R U . . .
 H83 H 0.407307 0.476676 0.402276 0.076 Uiso 1 1 calc R U . . .

loop_
  _atom_site_aniso_label
  _atom_site_aniso_U_11
  _atom_site_aniso_U_22
  _atom_site_aniso_U_33
  _atom_site_aniso_U_23
  _atom_site_aniso_U_13
  _atom_site_aniso_U_12
 O1 0.0247(17) 0.034(2) 0.13(3) 0.003(7) -0.004(4) -0.0098(18)
 C1 0.0222(18) 0.030(2) 0.08(3) 0.002(6) -0.001(4) -0.0062(15)
 C2 0.028(3) 0.033(3) 0.13(4) 0.029(10) 0.004(7) 0.000(3)
 O2 0.0233(14) 0.0224(16) 0.11(2) 0.006(5) -0.014(3) 0.0011(10)
 C3 0.0206(18) 0.030(2) 0.10(3) 0.007(6) -0.006(4) -0.0018(14)
 C4 0.040(2) 0.030(3) 0.11(3) 0.004(8) -0.002(6) -0.0015(18)
 O3 0.0262(14) 0.0219(15) 0.080(18) 0.010(4) 0.005(3) -0.0001(10)
 C5 0.0226(19) 0.032(2) 0.15(3) 0.016(8) -0.005(5) -0.0008(16)
 C6 0.047(3) 0.030(3) 0.09(3) 0.024(8) -0.009(5) -0.003(2)
 O4 0.0239(14) 0.0280(17) 0.07(2) 0.014(5) 0.001(3) -0.0059(11)
 C7 0.0251(19) 0.025(2) 0.07(3) 0.013(6) -0.009(4) -0.0064(15)
 C8 0.038(2) 0.027(2) 0.08(3) 0.015(7) -0.008(5) -0.0053(17)

_geom_special_details
;
 All esds (except the esd in the dihedral angle between two l.s. planes)
 are estimated using the full covariance matrix.  The cell esds are taken
 into account individually in the estimation of esds in distances, angles
 and torsion angles; correlations between esds in cell parameters are only
 used when they are defined by crystal symmetry.  An approximate (isotropic)
 treatment of cell esds is used for estimating esds involving l.s. planes.
;
loop_
  _geom_bond_atom_site_label_1
  _geom_bond_atom_site_label_2
  _geom_bond_distance
  _geom_bond_site_symmetry_2
  _geom_bond_publ_flag
 O1 C1 1.393(5) . ?
 O1 C2 1.40(3) . ?
 C1 H13 0.9600 . ?
 C1 H11 0.9600 . ?
 C1 H12 0.9600 . ?
 C2 H23 0.9600 . ?
 C2 H21 0.9600 . ?
 C2 H22 0.9600 . ?
 O2 C3 1.412(7) . ?
 O2 C4 1.428(12) . ?
 C3 H33 0.9600 . ?
 C3 H31 0.9600 . ?
 C3 H32 0.9600 . ?
 C4 H42 0.9600 . ?
 C4 H43 0.9600 . ?
 C4 H41 0.9600 . ?
 O3 C5 1.411(10) . ?
 O3 C6 1.423(6) . ?
 C5 H51 0.9600 . ?
 C5 H52 0.9600 . ?
 C5 H53 0.9600 . ?
 C6 H62 0.9600 . ?
 C6 H63 0.9600 . ?
 C6 H61 0.9600 . ?
 O4 C7 1.419(4) . ?
 O4 C8 1.432(11) . ?
 C7 H73 0.9600 . ?
 C7 H71 0.9600 . ?
 C7 H72 0.9600 . ?
 C8 H81 0.9600 . ?
 C8 H82 0.9600 . ?
 C8 H83 0.9600 . ?

loop_
  _geom_angle_atom_site_label_1
  _geom_angle_atom_site_label_2
  _geom_angle_atom_site_label_3
  _geom_angle
  _geom_angle_site_symmetry_1
  _geom_angle_site_symmetry_3
  _geom_angle_publ_flag
 C1 O1 C2 111.0(13) . . ?
 O1 C1 H13 109.5 . . ?
 O1 C1 H11 109.5 . . ?
 O1 C1 H12 109.5 . . ?
 H13 C1 H11 109.5 . . ?
 H13 C1 H12 109.5 . . ?
 H11 C1 H12 109.5 . . ?
 O1 C2 H23 109.5 . . ?
 O1 C2 H21 109.5 . . ?
 O1 C2 H22 109.5 . . ?
 H23 C2 H21 109.5 . . ?
 H23 C2 H22 109.5 . . ?
 H21 C2 H22 109.5 . . ?
 C3 O2 C4 110.1(4) . . ?
 O2 C3 H33 109.5 . . ?
 O2 C3 H31 109.5 . . ?
 O2 C3 H32 109.5 . . ?
 H33 C3 H31 109.5 . . ?
 H33 C3 H32 109.5 . . ?
 H31 C3 H32 109.5 . . ?
 O2 C4 H42 109.5 . . ?
 O2 C4 H43 109.5 . . ?
 O2 C4 H41 109.5 . . ?
 H42 C4 H43 109.5 . . ?
 H42 C4 H41 109.5 . . ?
 H43 C4 H41 109.5 . . ?
 C5 O3 C6 111.5(5) . . ?
 O3 C5 H51 109.5 . . ?
 O3 C5 H52 109.5 . . ?
 O3 C5 H53 109.5 . . ?
 H51 C5 H52 109.5 . . ?
 H51 C5 H53 109.5 . . ?
 H52 C5 H53 109.5 . . ?
 O3 C6 H62 109.5 . . ?
 O3 C6 H63 109.5 . . ?
 O3 C6 H61 109.5 . . ?
 H62 C6 H63 109.5 . . ?
 H62 C6 H61 109.5 . . ?
 H63 C6 H61 109.5 . . ?
 C7 O4 C8 110.2(5) . . ?
 O4 C7 H73 109.5 . . ?
 O4 C7 H71 109.5 . . ?
 O4 C7 H72 109.5 . . ?
 H73 C7 H71 109.5 . . ?
 H73 C7 H72 109.5 . . ?
 H71 C7 H72 109.5 . . ?
 O4 C8 H81 109.5 . . ?
 O4 C8 H82 109.5 . . ?
 O4 C8 H83 109.5 . . ?
 H81 C8 H82 109.5 . . ?
 H81 C8 H83 109.5 . . ?
 H82 C8 H83 109.5 . . ?

_shelx_res_file
;
TITL 5edm in P-1 #2
    5edm.res
    created by SHELXL-2018/3 at 15:20:25 on 02-Jan-2023
REM reset to P-1 #2
CELL 0.71073 4.339362 8.414284 12.820502 90.5463 93.8902 90.8325
ZERR 8 0.001157 0.002145 0.006263 0.0448 0.0573 0.0223
LATT 1
SFAC C H O
UNIT 16 48 8

L.S. 50
PLAN  10
CONF
BOND
MORE -1
BOND $H
fmap 2 53
acta
REM <olex2.extras>
REM <HklSrc "%.\\5edm.hkl">
REM </olex2.extras>

WGHT    0.088500    0.322400
FVAR      17.51981
O1    3    0.235325    0.826582   -0.005104    11.00000    0.02466    0.03422 =
         0.12564    0.00340   -0.00441   -0.00979
C1    1   -0.028667    0.729781   -0.013354    11.00000    0.02223    0.02955 =
         0.07847    0.00222   -0.00067   -0.00616
AFIX 137
H13   2   -0.043845    0.676938   -0.080241    11.00000   -1.50000
H11   2   -0.207859    0.793660   -0.006548    11.00000   -1.50000
H12   2   -0.016169    0.652057    0.041042    11.00000   -1.50000
AFIX   0
C2    1    0.268830    0.902542    0.092539    11.00000    0.02837    0.03321 =
         0.13376    0.02899    0.00410   -0.00028
AFIX 137
H23   2    0.450244    0.969563    0.095980    11.00000   -1.50000
H21   2    0.288592    0.824268    0.146477    11.00000   -1.50000
H22   2    0.090664    0.965959    0.102216    11.00000   -1.50000
AFIX   0

O2    3    0.833753    0.515895    0.195146    11.00000    0.02326    0.02238 =
         0.10959    0.00618   -0.01410    0.00106
C3    1    0.536945    0.496067    0.144003    11.00000    0.02060    0.02996 =
         0.09867    0.00682   -0.00576   -0.00176
AFIX 137
H33   2    0.538992    0.409885    0.094456    11.00000   -1.50000
H31   2    0.480134    0.592040    0.108156    11.00000   -1.50000
H32   2    0.389909    0.472796    0.194624    11.00000   -1.50000
AFIX   0
C4    1    0.846274    0.657393    0.257764    11.00000    0.03984    0.02989 =
         0.11287    0.00419   -0.00202   -0.00155
AFIX 137
H42   2    0.788825    0.746478    0.214836    11.00000   -1.50000
H43   2    1.052462    0.673782    0.288411    11.00000   -1.50000
H41   2    0.705954    0.647051    0.312144    11.00000   -1.50000
AFIX   0

O3    3    0.707225    0.012135    0.290345    11.00000    0.02623    0.02189 =
         0.08009    0.01033    0.00524   -0.00015
C5    1    0.448669   -0.019844    0.348219    11.00000    0.02262    0.03152 =
         0.14991    0.01572   -0.00456   -0.00077
AFIX 137
H51   2    0.262856   -0.006975    0.304254    11.00000   -1.50000
H52   2    0.449390    0.052624    0.406528    11.00000   -1.50000
H53   2    0.457795   -0.126945    0.373262    11.00000   -1.50000
AFIX   0
C6    1    0.694702    0.166823    0.246453    11.00000    0.04711    0.03032 =
         0.08758    0.02428   -0.00934   -0.00263
AFIX 137
H62   2    0.513907    0.174374    0.199385    11.00000   -1.50000
H63   2    0.875650    0.185774    0.208993    11.00000   -1.50000
H61   2    0.686102    0.244659    0.301374    11.00000   -1.50000
AFIX   0

O4    3    0.270742    0.308202    0.495371    11.00000    0.02392    0.02801 =
         0.07390    0.01369    0.00057   -0.00591
C7    1    0.004727    0.210408    0.504006    11.00000    0.02510    0.02480 =
         0.06912    0.01292   -0.00930   -0.00642
AFIX 137
H73   2    0.034023    0.144502    0.564476    11.00000   -1.50000
H71   2   -0.027707    0.144552    0.442571    11.00000   -1.50000
H72   2   -0.172111    0.276006    0.510812    11.00000   -1.50000
AFIX   0
C8    1    0.233521    0.405123    0.404296    11.00000    0.03825    0.02681 =
         0.08463    0.01503   -0.00777   -0.00529
AFIX 137
H81   2    0.047544    0.465073    0.406699    11.00000   -1.50000
H82   2    0.220763    0.338591    0.342861    11.00000   -1.50000
H83   2    0.407307    0.476676    0.402276    11.00000   -1.50000
AFIX   0
HKLF 4


REM  5edm in P-1 #2
REM wR2 = 0.1553, GooF = S = 1.131, Restrained GooF = 1.131 for all data
REM R1 = 0.0554 for 481 Fo > 4sig(Fo) and 0.0628 for all 556 data
REM 117 parameters refined using 0 restraints

END

WGHT      0.0890      0.3067

REM Highest difference peak  0.150,  deepest hole -0.140,  1-sigma level  0.034
Q1    1  -0.1984  0.8031  0.0412  11.00000  0.05    0.15
Q2    1  -0.1904  0.3031  0.5418  11.00000  0.05    0.13
Q3    1   0.4665 -0.1233  0.4070  11.00000  0.05    0.12
Q4    1   0.5575  0.3854  0.0753  11.00000  0.05    0.11
Q5    1   1.0717  0.4632  0.1797  11.00000  0.05    0.10
Q6    1   0.3039  0.8409  0.1877  11.00000  0.05    0.10
Q7    1   0.6342  0.6963  0.3792  11.00000  0.05    0.10
Q8    1   0.8019  0.7355  0.1613  11.00000  0.05    0.10
Q9    1   0.3602  0.4849  0.1243  11.00000  0.05    0.09
Q10   1   0.3932  0.7830  0.0610  11.00000  0.05    0.09
;
_shelx_res_checksum                26408
_shelx_hkl_file
;
   0  -2   2 634851. 4750.70  10
   0   2  -2 633259. 5019.47  14
   0   2  -2 634135. 4931.78  11
   0  -2   2 632708. 4710.61  15
   0  -2   2 633018. 4838.01  16
   0   2  -1 40807.1 1126.91  11
   0   2  -1 41597.1 1117.27  14
   0   3  -3 125043. 2740.46  14
   0  -3   3 124642. 2409.34   7
   0  -3   3 121698. 2722.94  16
   0   3  -3 128452. 2770.46  11
   0  -3   3 130002. 2720.19  10
   0  -3   3 125508. 2649.15  15
   0  -3   2 111652. 2151.26   9
   0   3  -2 115099. 2394.57  11
   0  -3   2 114197. 2352.46  15
   0   3  -2 119104. 2209.75   6
   0  -3   2 115443. 2356.84  10
   0  -3   2 118987. 2125.66   7
   0   3  -2 115602. 2404.24  14
   0  -3   1 321019. 3298.72   7
   0   3  -1 328513. 3349.71   6
   0   3  -1 324804. 3892.26  11
   0  -3   1 329597. 3859.96  10
   0  -3   1 323310. 3296.12   9
   0  -3   1 324661. 3899.51  15
   0  -3   0 5929.80 532.397  15
   0   3   0 5680.69 447.676  12
   0  -3   0 6024.04 469.189   7
   0  -3   0 5595.09 529.401  10
   0   3   0 5695.66 438.064   6
   0  -3   0 5945.74 451.210   9
   0  -3  -1 189559. 3116.99  16
   0  -3  -1 195277. 3106.11  15
   0  -3  -1 202130. 3177.67  10
   0  -4   4 1866.68 528.413  10
   0  -4   4 1144.63 423.171   7
   0   4  -4 711.829 275.725  11
   0  -4   4 1847.39 493.450  15
   0  -4   3 8606.14 806.361  10
   0   4  -3 6300.38 676.590   6
   0   4  -3 8465.40 813.932  11
   0  -4   3 8404.34 695.782   7
   0   4  -3 9479.75 864.134  14
   0  -4   3 8585.28 781.409  15
   0  -4   3 7140.62 748.220  16
   0  -4   2 16630.8 966.417   7
   0  -4   2 18962.1 1263.02  10
   0  -4   2 18270.0 1266.74  15
   0  -4   2 20882.1 1260.59  16
   0  -4   2 15199.0 981.780   9
   0   4  -2 15964.2 952.252   6
   0   4  -2 15947.6 1123.36  14
   0   4  -2 13703.1 971.665  11
   0  -4   1 49961.3 1520.25   7
   0  -4   1 51178.4 1531.04   9
   0  -4   1 50490.1 1742.51  15
   0  -4   1 51936.0 1771.95  10
   0  -4   1 47581.1 1698.58  16
   0   4  -1 53498.3 1567.23  12
   0   4  -1 52026.4 1562.16   6
   0   4   0 112833. 2345.80   6
   0  -4   0 112609. 2645.84  16
   0   4   0 112602. 2306.12  12
   0  -4   0 116394. 2674.50  10
   0   4   0 120702. 2865.27  13
   0  -4   0 112738. 2299.19   7
   0  -4   0 114015. 2664.51  15
   0  -4  -1 36440.8 1586.71  10
   0  -4  -1 35964.4 1436.18   9
   0  -4  -1 36000.4 1564.68  15
   0   4   1 39483.6 1849.80  13
   0  -5   5 1799.44 450.322  10
   0  -5   5 1931.18 523.804  15
   0  -5   4 16168.8 1246.43  16
   0   5  -4 15563.0 1209.52  11
   0  -5   4 13885.9 1175.05  10
   0  -5   4 15016.9 1057.04   7
   0   5  -4 14990.7 1218.79  14
   0  -5   4 14004.4 1158.63  15
   0   5  -3 136799. 3514.65  11
   0   5  -3 144756. 3329.26   6
   0  -5   3 141752. 3040.30   7
   0  -5   3 145002. 3494.88  10
   0  -5   3 144007. 3488.33  16
   0  -5   3 133821. 3401.45  15
   0  -5   2 22063.3 1322.89  16
   0   5  -2 21311.0 1074.79  12
   0   5  -2 22720.7 1342.98  11
   0  -5   2 20440.4 1274.78  10
   0   5  -2 21700.7 1160.59   6
   0  -5   2 21560.6 1288.09  15
   0  -5   2 20901.6 1128.44   7
   0   5  -2 21107.8 1288.07  14
   0  -5   2 20504.2 1193.36   9
   0   5  -1 19799.8 1110.87   6
   0  -5   1 21610.3 1298.96  15
   0  -5   1 20284.0 1119.88   7
   0   5  -1 20215.1 1071.28  12
   0   5  -1 22153.8 1417.09  13
   0  -5   1 21315.1 1143.92   9
   0  -5   1 22240.4 1313.25  16
   0   5  -1 21214.5 1302.86  11
   0  -5   1 22537.5 1328.89  10
   0  -5   0 502.713 266.997  16
   0  -5   0 357.431 260.220  15
   0   5   0 468.493 216.558  12
   0  -5   0 377.985 201.861   7
   0  -5   0 401.070 173.383   9
   0   5   0 209.653 195.538   6
   0   5   0 382.552 212.343  13
   0  -5   0 342.393 255.605  10
   0  -5  -1 16492.0 1181.48  15
   0   5   1 14999.8 1107.84   6
   0  -5  -1 13363.2 1079.55  10
   0  -5  -1 13988.8 987.871   9
   0  -5  -1 13666.5 1120.03  16
   0  -6   5 435.134 404.700  10
   0  -6   5 431.852 309.649  15
   0  -6   4 29919.4 2243.28  15
   0  -6   4 30031.3 2320.11  10
   0   6  -4 30071.3 2323.56  14
   0  -6   4 29709.3 2237.42  16
   0   6  -4 30333.1 2102.65  11
   0   6  -3 2166.84 551.312  11
   0  -6   3 2490.95 556.695  15
   0   6  -3 2373.69 564.374  14
   0  -6   3 2820.61 598.962  10
   0  -6   3 1418.53 416.966  16
   0  -6   2 29320.5 2138.42  15
   0   6  -2 30464.3 2104.37  14
   0  -6   2 29977.5 2203.55  10
   0   6  -2 30074.2 2195.68  11
   0  -6   2 29736.1 2170.38  16
   0   6  -1 2797.45 591.675  11
   0  -6   1 3788.40 637.216  15
   0  -6   1 3289.64 577.976  16
   0   6  -1 3014.86 678.540  13
   0  -6   1 3599.45 602.928  10
   0  -6   0 167431. 4122.47  15
   0   6   0 182705. 4635.89  13
   0  -6   0 178350. 4206.74  16
   0  -6   0 161461. 4027.56  10
   0   6   1 1996.21 645.554  13
   0  -6  -1 1565.33 506.448  16
   0  -6  -1 1755.94 477.936  10
   0  -6  -1 1488.57 427.192  15
   0  -7   5 3343.21 765.286  15
   0   7  -5 1725.84 499.373  11
   0  -7   5 4676.36 844.981  10
   0  -7   4 13175.1 1294.23  10
   0  -7   4 12788.3 1300.92  16
   0   7  -4 13409.3 1362.44  14
   0  -7   4 13773.4 1310.48  15
   0   7  -4 13487.4 1306.13  11
   0   7  -3 31963.9 2060.98  11
   0  -7   3 36082.2 2179.05  15
   0   7  -3 37305.9 2288.63  14
   0  -7   3 29712.7 2010.91  16
   0  -7   3 31471.3 2080.17  10
   0   7  -2 9795.08 1125.44  14
   0   7  -2 12429.5 1302.25  13
   0  -7   2 9933.16 1040.00  16
   0  -7   2 8965.13 1038.89  10
   0   7  -2 9070.94 1078.83  11
   0  -7   2 8159.47 1003.00  15
   0  -7   1 5329.74 806.446  16
   0  -7   1 4599.20 779.498  15
   0   7  -1 5802.42 843.087  11
   0  -7   1 4949.28 766.805  10
   0   7  -1 5326.68 849.543  13
   0  -7   0 581.876 433.887  16
   0  -7   0 924.469 416.940  15
   0  -7   0 828.667 374.749  10
   0   7   0 436.674 541.797  13
   0  -7  -1 2849.38 723.407  16
   0   7   1 1990.67 689.575  13
   0  -7  -1 2058.49 562.428  10
   0  -8   5 25601.8 2098.61  10
   0  -8   5 26110.2 2095.29  15
   0  -8   4 14770.0 1531.08  10
   0  -8   4 15403.5 1536.54  16
   0   8  -4 15140.6 1630.48  14
   0  -8   4 15103.9 1518.11  15
   0   8  -4 15065.4 1597.94  11
   0  -8   3 181.391 493.369  10
   0   8  -3 626.374 446.239  11
   0   8  -3 477.416 572.249  14
   0   8  -3 365.700 486.703  13
   0  -8   3 279.075 428.579  15
   0  -8   3 422.047 316.789  16
   0   8  -2 13005.3 1569.81  11
   0  -8   2 15946.0 1582.31  15
   0   8  -2 16653.8 1667.43  14
   0  -8   2 13807.0 1480.87  16
   0  -8   2 15600.6 1587.10  10
   0   8  -2 15067.8 1606.24  13
   0  -8   1 43523.0 2461.24  15
   0   8  -1 47319.7 2769.68  13
   0   8  -1 44012.8 2478.78  14
   0   8  -1 47112.2 2664.51  11
   0  -8   1 46667.9 2541.25  16
   0  -8   1 48221.5 2599.58  10
   0   8   0 3215.94 758.528  11
   0   8   0 1129.46 587.598  13
   0  -8   0 3236.77 764.047  16
   0  -8   0 2601.50 635.934  10
   0  -8   0 2555.36 702.758  15
   0  -9   6 4409.94 1033.67  10
   0  -9   6 4348.50 962.986  15
   0   9  -5 19055.8 1949.20  11
   0  -9   5 25850.1 2228.32  15
   0  -9   5 26443.4 2351.91  10
   0   9  -5 22087.4 2299.87  13
   0   9  -4 5884.68 1051.85  14
   0  -9   4 6673.16 1139.70  10
   0   9  -4 4593.58 917.355  11
   0   9  -4 5148.06 1104.94  13
   0  -9   4 6072.91 1140.01  15
   0  -9   4 4878.09 986.647  16
   0  -9   3-466.829 599.782  16
   0   9  -3 508.878 484.886  11
   0  -9   3-19.1608 401.697  10
   0   9  -3-402.934 487.642  13
   0   9  -3-558.388 516.879  14
   0  -9   3-566.201 487.707  15
   0  -9   2-109.207 379.242  16
   0  -9   2 648.761 456.521  15
   0   9  -2-33.0619 371.695  14
   0  -9   2 80.8796 426.652  10
   0   9  -2-233.171 528.456  13
   0   9  -2 560.049 624.188  11
   0  -9   1 19938.2 1895.83  16
   0  -9   1 21314.3 1880.22  15
   0   9  -1 22820.3 2229.36  13
   0  -9   1 21933.9 1947.88  10
   0   9  -1 23305.1 1996.49  14
   0   9  -1 22346.6 2049.80  11
   0   9   0 1569.69 777.371  13
   0  -9   0 1215.50 759.547  16
   0   9   0 1449.58 720.160  11
   0  -9   0 1500.55 662.039  10
   0  -9  -1 6866.22 1413.89  16
   0  10  -4 6141.92 1314.50  13
   0 -10   4 3826.87 1049.75  16
   0  10  -3 5401.14 1268.44  11
   0  10  -3 5938.14 1224.59  14
   0 -10   3 3796.75 931.788  16
   0 -10   3 4521.85 1103.04  15
   0  10  -3 6060.21 1240.22  13
   0 -10   3 6200.11 1232.10  10
   0 -10   2 2104.61 661.005  15
   0  10  -2 3164.50 956.736  13
   0 -10   2 4444.44 984.347  10
   0  10  -2 5476.75 1260.38  11
   0  10  -2 4136.52 1149.12  14
   0 -10   2 3992.24 1003.57  16
   0  10  -1 3747.97 1206.14  13
   0 -10   1 1600.75 714.793  15
   0 -10   1 1493.44 754.167  16
   0  10  -1 1633.81 801.151  14
   0 -10   1 2606.74 812.316  10
   0 -10   0 14892.9 1987.12  16
   0  10   0 20774.1 2506.34  11
   0  10   0 16481.9 1980.55  14
  -1   9   0 237.342 500.376  11
   1  -9   0 394.049 436.913  10
  -1   9  -1 2490.33 834.043  11
   1  -9   1 2071.01 779.576  10
   1  -9   2 22733.1 2055.19  10
  -1   9  -2 24096.6 2132.50  11
  -1   9  -3 4979.36 1091.21  11
   1  -9   3 5731.71 1064.15  10
   1  -9   4 1700.63 691.616  10
  -1   9  -4 1878.99 847.801  11
  -1   9  -5 672.594 586.529  11
   1  -9   5 1939.61 885.596  10
   1  -9   6 2237.80 710.129  10
   1  -8  -1 13051.4 1359.93  16
   1  -8   0 13754.2 1493.33  10
   1  -8   1 9287.55 1264.57  10
  -1   8  -1 9025.14 1220.95  11
   1  -8   1 8621.04 1102.54  15
   1  -8   2 20038.3 1826.27  10
  -1   8  -2 19520.8 1734.86  11
   1  -8   3 2344.64 630.984  10
  -1   8  -3 3013.25 799.670  11
   1  -8   4 8189.45 1188.57  10
  -1   8  -4 8310.97 1252.15  11
   1  -8   5-644.785 438.727  10
  -1   8  -5-415.939 387.924  11
   1  -8   6 2865.90 940.775  10
  -1   7   1 17903.8 1499.37   6
   1  -7  -1 20426.1 1746.49  10
   1  -7  -1 18229.9 1500.31  16
  -1   7   0 10991.5 1406.06  13
   1  -7   0 7028.09 960.531   7
   1  -7   0 8572.26 1030.61  15
   1  -7   0 8353.72 1100.40  10
   1  -7   0 7369.65 987.808  16
  -1   7   0 8527.83 1060.08   6
  -1   7  -1-232.742 407.293  11
   1  -7   1 1813.53 643.951  10
   1  -7   1 1002.46 542.945  15
  -1   7  -1 461.569 477.355   6
   1  -7   1 1027.67 501.668   7
  -1   7  -1 1046.72 481.290  13
   1  -7   1 1016.15 397.048  16
  -1   7  -1 672.454 412.603  14
   1  -7   2-179.089 286.594  15
   1  -7   2-65.5687 325.368  16
  -1   7  -2-122.070 339.827  11
   1  -7   2-48.3219 367.301  10
   1  -7   2-526.991 439.365   7
  -1   7  -2-508.697 467.148  14
  -1   7  -2-32.9610 292.699  13
  -1   7  -2 437.828 397.112   6
  -1   7  -3 17162.8 1430.56   6
  -1   7  -3 16791.7 1488.79  11
  -1   7  -3 18680.8 1492.59  13
   1  -7   3 17429.2 1522.88  10
   1  -7   3 16695.5 1372.78  15
  -1   7  -3 17214.4 1420.87  14
   1  -7   3 14421.3 1304.69   7
  -1   7  -4 1503.28 533.417   6
  -1   7  -4 1716.02 622.729  11
   1  -7   4 1234.47 616.955   7
   1  -7   4 1953.93 590.782  10
   1  -7   5 3703.84 808.663  10
  -1   7  -5 4073.91 843.057  11
   1  -7   5 4616.12 860.656   7
   1  -7   6 558.752 275.180   7
   1  -7   6 1263.28 530.412  10
   1  -6  -1 57365.7 2576.62  10
   1  -6  -1 57439.9 2398.00   7
  -1   6   1 58987.2 2435.90   6
   1  -6  -1 59607.2 2400.80  16
   1  -6   0 37255.9 2028.84  10
   1  -6   0 38442.0 1863.78  16
   1  -6   0 39853.3 2018.03   7
  -1   6   0 38978.6 1971.85   6
   1  -6   0 35476.2 1821.67  15
   1  -6   1 102864. 3056.38  15
   1  -6   1 102971. 3051.99  16
   1  -6   1 101729. 3166.11   7
  -1   6  -1 108572. 3289.29  13
   1  -6   1 98234.6 3225.83  10
  -1   6  -1 99325.2 3079.80   6
  -1   6  -1 99709.7 3273.38  11
  -1   6  -2 8.22804 251.665   6
  -1   6  -2-264.027 307.652  11
  -1   6  -2 110.784 249.978  14
   1  -6   2 210.979 262.210  16
  -1   6  -2-85.2204 263.066  13
   1  -6   2 40.2240 222.883   7
   1  -6   2 274.795 210.008  15
   1  -6   2-349.524 327.567  10
   1  -6   3 3621.30 672.315  16
   1  -6   3 3693.06 654.042  10
  -1   6  -3 4895.02 717.063  14
   1  -6   3 4171.45 604.581  15
  -1   6  -3 3557.34 670.380  11
   1  -6   3 4164.89 655.387   7
  -1   6  -3 4118.71 665.611   6
   1  -6   4 8553.47 985.333   7
   1  -6   4 9040.18 979.867  15
  -1   6  -4 8737.34 1041.31   6
  -1   6  -4 7832.09 1015.36  11
   1  -6   4 7617.60 978.150  10
   1  -6   5 7726.78 999.096  10
   1  -6   5 8089.20 1028.78   7
   1  -6   5 8057.75 946.897  15
  -1   6  -5 7335.27 1035.42  11
   1  -5  -1 780.015 329.080  10
   1  -5  -1 550.422 302.403   7
  -1   5   1 527.559 243.541   6
   1  -5  -1 680.296 257.321  16
  -1   5   0 239.722 194.989   6
  -1   5   0 232.246 223.042  13
   1  -5   0 424.412 287.375  10
   1  -5   0 26.3176 166.528  16
   1  -5   0 18.9955 186.969  15
   1  -5   0 381.888 219.249   7
  -1   5  -1 18691.8 1164.00  13
   1  -5   1 18101.3 1255.95  10
   1  -5   1 18840.5 1172.47  15
  -1   5  -1 19783.9 1263.08   6
   1  -5   1 19135.1 1170.56  16
   1  -5   1 19668.5 1285.53   7
   1  -5   2 21577.7 1386.33  10
  -1   5  -2 21262.8 1388.80  11
   1  -5   2 21708.3 1252.77  15
  -1   5  -2 22591.2 1267.30  14
  -1   5  -2 21636.4 1349.31   6
   1  -5   2 21649.7 1274.09  16
   1  -5   2 20173.6 1299.80   7
  -1   5  -2 19983.2 1226.57  13
  -1   5  -3 46220.1 2031.68   6
  -1   5  -3 45722.7 1919.67  14
   1  -5   3 46154.0 2073.97  10
   1  -5   3 46146.2 1893.26  16
   1  -5   3 45381.9 1982.67   7
  -1   5  -3 45735.5 2066.80  11
   1  -5   3 46826.0 1897.72  15
  -1   5  -4 84844.5 2978.97  11
   1  -5   4 80479.2 2603.75  15
   1  -5   4 82726.9 2845.78   7
   1  -5   4 83046.6 2911.59  10
  -1   5  -4 86799.2 3004.99   6
   1  -5   5 61583.6 2367.72  15
   1  -5   5 63926.6 2592.27  10
   1  -5   5 63318.6 2533.57   7
   1  -4  -1 28827.2 1457.59  10
   1  -4  -1 30469.2 1361.49  16
  -1   4   1 29246.4 1457.39   6
   1  -4  -1 30846.3 1502.76   7
  -1   4   1 32187.1 1384.85   3
   1  -4  -1 29489.2 1247.37   4
   1  -4   0 15354.0 882.707   2
  -1   4   0 16761.7 906.030   3
  -1   4   0 18053.6 1005.60   1
  -1   4   0 17472.8 1064.64  13
   1  -4   0 16902.3 973.684  15
   1  -4   0 16384.8 1060.61   7
  -1   4   0 17317.3 1093.94   6
   1  -4   0 15040.1 1025.86  10
   1  -4   0 15959.5 948.842  16
   1  -4   0 15601.8 861.408   4
   1  -4   1 96317.8 2254.30  16
   1  -4   1 94155.9 2178.67   2
   1  -4   1 96217.3 2541.34   7
   1  -4   1 94651.6 2226.82  15
   1  -4   1 95626.3 2125.06   4
  -1   4  -1 94789.6 2094.84   3
  -1   4  -1 93385.9 2130.55   1
   1  -4   1 93011.7 2533.61  10
  -1   4  -1 89488.9 2455.44   6
  -1   4  -2 139638. 2414.16   1
   1  -4   2 139829. 2870.85   7
   1  -4   2 143189. 2463.16   4
   1  -4   2 141683. 2440.60   2
   1  -4   2 140209. 2606.54  16
   1  -4   2 143581. 2626.43  15
  -1   4  -2 136782. 2491.90   3
  -1   4  -2 140971. 2572.49  14
  -1   4  -2 138474. 2872.52   6
   1  -4   2 143189. 2856.10  10
  -1   4  -2 139160. 2921.15  11
   1  -4   3 1362.09 406.060  10
  -1   4  -3 988.390 284.553  14
   1  -4   3 1025.30 282.810  15
  -1   4  -3 1078.30 324.008  11
  -1   4  -3 992.055 239.690   1
   1  -4   3 900.236 296.222   7
   1  -4   3 867.153 231.942   2
  -1   4  -3 1167.72 368.796   6
   1  -4   4 197939. 4109.99   7
   1  -4   4 196312. 4063.42  10
   1  -4   4 199524. 3561.73   2
  -1   4  -4 202210. 4218.67  11
  -1   4  -4 202923. 3657.92   1
   1  -4   4 199423. 3656.80  15
  -1   4  -4 200370. 4410.02   6
  -1   3   1 39807.7 1472.32   3
   1  -3  -1 38983.6 1568.14   7
   1  -3  -1 38333.8 1354.61   4
   1  -3  -1 41798.1 1379.45  16
   1  -3  -1 37237.3 1465.72  10
  -1   3   0 12371.0 845.965   6
   1  -3   0 13245.7 863.675   7
  -1   3   0 12660.7 749.799   3
   1  -3   0 13066.4 702.363  16
   1  -3   0 13588.1 739.673  15
   1  -3   0 12509.3 764.239   2
   1  -3   0 12517.8 819.261  10
   1  -3   0 12712.1 746.803   4
  -1   3   0 13164.1 765.591   1
   1  -3   1 7355.08 644.189  10
   1  -3   1 7548.71 656.028   7
   1  -3   1 7635.24 591.002   4
  -1   3  -1 7515.13 578.708   3
   1  -3   1 7622.42 534.125  15
   1  -3   1 7788.88 543.784  16
  -1   3  -1 7626.42 566.735   1
  -1   3  -1 6898.54 639.253   6
   1  -3   1 8533.70 616.162   2
  -1   3  -2 130702. 2369.84  14
   1  -3   2 123722. 2659.02  10
   1  -3   2 127371. 2733.95   7
   1  -3   2 130104. 2523.05   4
  -1   3  -2 128207. 2737.44   6
   1  -3   2 133152. 2491.79   2
  -1   3  -2 129352. 2413.93   1
   1  -3   2 134763. 2401.41  16
  -1   3  -2 130548. 2520.26   3
  -1   3  -2 128561. 2686.46  11
   1  -3   2 126235. 2254.01  15
  -1   3  -3 1507.04 499.492   6
  -1   3  -3 259.258 291.079   1
  -1   3  -3 1098.84 500.565  11
   1  -3   3 553.522 339.817  10
   1  -3   3 161.912 304.727   7
   1  -3   3 598.671 312.926   2
   1  -3   3 1221.71 382.216  15
   1  -3   4 14597.1 1003.54  10
   1  -3   4 18289.1 1149.97   7
   1  -2  -1 56998.0 1529.01   4
  -1   2   1 58934.2 1700.86   1
   1  -2  -1 56779.8 1527.42   2
   1  -2  -1 54504.1 1575.02  10
   1  -2  -1 58556.1 1708.40   7
  -1   2   1 54738.7 1576.59   3
  -1   2  -1 21157.9 895.263  11
   1  -2   1 20506.2 898.167   4
   1  -2   1 20929.2 895.218   2
   1  -2   1 19253.9 917.922   7
  -1   2  -1 19424.3 929.862   6
   1  -2   1 19987.4 874.187  10
  -1   2  -1 19651.5 870.436   3
  -1   2  -1 20277.4 907.939   1
  -1   2  -2 33179.3 1210.41   1
   1  -2   2 34828.5 1225.66   2
   1  -2   2 33577.3 1189.49  10
  -1   2  -2 33254.1 1197.02  11
   1  -2   2 33377.8 1288.67   7
  -1   2  -2 34051.0 1237.58   3
   1  -2   2 33656.5 1231.14   4
  -1   2  -2 32711.4 1266.95   6
   1  -2   3 116992. 2356.65   2
   1  -2   3 116643. 2336.80  10
   1  -2   3 117989. 2572.25   7
  -1   2  -3 115329. 2698.91   6
  -1   1   1 48715.1 1363.21   1
   1  -1  -1 47782.4 1301.30   2
  -1   1   1 46403.3 1337.03   3
   1  -1  -1 44645.4 1259.60   4
   1  -1  -1 42393.6 1256.11   7
  -1   1   0 44977.0 1197.40   6
   1  -1   0 46257.5 1240.42   2
   1  -1   0 43571.7 1202.24   4
  -1   1   0 43964.2 1210.96   3
  -1   1   0 43772.1 1197.08   1
  -1   1  -1 292187. 3141.05   1
   1  -1   1 284156. 3199.29   4
  -1   1  -1 285450. 3064.49   6
  -1   1  -1 285582. 3181.85   3
   1  -1   1 288243. 3168.68   2
   1  -1   1 285808. 3097.56   7
   1  -1   2 9132.13 603.510   2
  -1   1  -2 9662.64 648.869   1
   1  -1   2 8529.16 586.697   7
  -1   1  -2 9443.17 626.394   6
  -1   1  -2 9453.97 641.630   3
   1  -1   2 10601.8 670.852   4
  -1   0   1 164850. 2775.900   8
  -1   0  -1 237564. 2737.87   3
   1   0   1 237184. 2769.66   4
   1   0   1 238202. 2782.35   5
  -1   0  -2 204005. 3164.40   3
   1   1  -1 271533. 3062.46   5
  -1  -1   1 277202. 3079.32   9
  -1  -1   0 59315.0 1416.35   9
   1   1   0 61988.5 1395.49   5
   1   1   1 431999. 4035.13   5
  -1  -1  -1 430232. 4005.22   9
   1   1   1 436642. 3930.06  12
  -1  -2   2 34023.0 1214.55  15
   1   2  -2 33191.1 1269.67  14
  -1  -2   1 618.626 182.039  15
  -1  -2   1 221.878 130.073   8
  -1  -2   1 685.143 215.794   9
   1   2  -1 701.275 222.287  14
   1   2  -1 546.388 183.859   5
  -1  -2   1 509.977 174.071  16
   1   2   0 110900. 2288.51   5
   1   2   0 110932. 2489.27  12
  -1  -2   0 112271. 2358.90  15
   1   2   1 1840.04 295.858   5
  -1  -2  -1 1176.87 271.589   8
   1   2   1 1223.57 249.881  13
   1   2   1 1669.27 297.174  12
  -1  -2  -1 1416.46 287.692  16
  -1  -2  -1 1631.85 256.012  15
  -1  -2  -1 1765.54 300.072   9
  -1  -3   3 2109.34 310.679  10
  -1  -3   3 1702.96 407.710   9
  -1  -3   3 1027.31 225.145  16
  -1  -3   3 1706.09 255.264  15
   1   3  -3 2149.64 363.817  14
  -1  -3   2 1238.99 250.948   8
   1   3  -2 2177.89 339.049  11
   1   3  -2 2319.62 334.055   5
  -1  -3   2 1646.37 353.923   9
  -1  -3   2 1156.39 362.624  16
  -1  -3   2 2132.39 300.552  10
   1   3  -2 1783.44 353.097  14
  -1  -3   2 2062.23 357.531  15
   1   3  -1 173238. 2624.09   5
  -1  -3   1 177130. 3121.56  16
  -1  -3   1 172293. 3084.65  15
   1   3  -1 177085. 2643.30  11
  -1  -3   1 182481. 3205.67   9
  -1  -3   1 172851. 2604.59  10
  -1  -3   0 286.613 160.454  15
  -1  -3   0 282.789 137.807  10
   1   3   0 41.0150 150.346  13
  -1  -3   0 82.9623 124.641  16
  -1  -3   0 92.3879 125.952   9
   1   3   0 293.968 182.414   5
  -1  -3   0 48.1135 152.399   8
   1   3   0 278.003 173.668  12
   1   3   1 97797.2 2182.81   5
  -1  -3  -1 101639. 2581.24   9
  -1  -3  -1 100449. 2376.48  15
   1   3   1 100245. 2525.81  13
   1   3   1 92066.0 2381.70  12
  -1  -3  -1 98299.8 2421.44  16
  -1  -3  -2 929.297 329.377   9
  -1  -3  -2 153.540 260.721   8
  -1  -3  -2 656.148 303.069  16
  -1  -4   4 24260.7 1355.42  10
  -1  -4   4 29019.1 1604.25  15
   1   4  -3 1663.45 302.784   5
  -1  -4   3 1844.21 413.408   9
  -1  -4   3 1302.08 362.631  16
   1   4  -3 1605.28 354.864  11
  -1  -4   3 2003.10 422.280  15
  -1  -4   3 1508.63 318.441  10
   1   4  -3 1624.78 400.967  14
  -1  -4   2 1089.84 357.723   9
  -1  -4   2 949.057 219.598  10
   1   4  -2 1077.74 243.033   5
   1   4  -2 1048.43 336.949  14
  -1  -4   2 783.824 241.020   8
   1   4  -2 933.931 281.851  11
  -1  -4   2 1053.82 353.103  15
  -1  -4   2 669.272 312.479  16
  -1  -4   1 9389.92 810.638  15
  -1  -4   1 9132.71 710.808  10
   1   4  -1 8899.88 751.927  12
  -1  -4   1 9048.40 837.719   9
   1   4  -1 9906.80 730.065  11
   1   4  -1 9522.01 635.702   5
  -1  -4   0 46678.5 1820.15  15
  -1  -4   0 48576.2 1607.98  10
  -1  -4   0 47760.0 1880.54   9
   1   4   0 50470.7 1561.71   5
   1   4   0 48797.1 1834.51  12
   1   4   0 49394.5 1978.38  13
  -1  -4  -1 46978.7 1714.35  10
  -1  -4  -1 46022.2 1901.79   9
   1   4   1 47599.1 1911.52  12
   1   4   1 50022.8 2078.64  13
  -1  -4  -1 47232.9 1853.13  15
  -1  -4  -2 446.209 340.929  16
  -1  -4  -2-152.885 311.722   8
  -1  -4  -2 863.079 330.840   9
  -1  -5   4 43051.3 1931.39  10
  -1  -5   4 40542.7 2088.51  16
   1   5  -4 41953.8 2126.07  14
  -1  -5   4 41946.7 2086.50  15
   1   5  -3 25776.5 1472.83  11
  -1  -5   3 25032.1 1551.65  15
  -1  -5   3 22429.6 1495.28  16
  -1  -5   3 24815.6 1396.65  10
   1   5  -3 26132.6 1598.45  14
  -1  -5   3 27567.8 1612.84   9
   1   5  -2 599.666 322.293  14
   1   5  -2 414.904 263.927  11
  -1  -5   2 487.862 269.492  10
  -1  -5   2 405.266 197.237   9
  -1  -5   2 332.854 223.214  15
  -1  -5   2 370.009 257.093  16
   1   5  -1 36336.2 1627.55  11
  -1  -5   1 33193.5 1690.93  15
   1   5  -1 39073.0 1998.88  13
  -1  -5   1 35599.5 1604.69  10
  -1  -5   1 32236.3 1732.34  16
  -1  -5   1 36091.7 1717.13   9
   1   5  -1 34137.5 1629.54  12
  -1  -5   0 10748.6 876.741  10
  -1  -5   0 10583.1 941.513   9
   1   5   0 11272.2 1101.30  13
   1   5   0 11470.4 982.723  12
  -1  -5   0 11336.8 1011.17  15
  -1  -5   0 10875.7 986.199  16
  -1  -5  -1 50442.4 2157.60  15
  -1  -5  -1 48567.1 1955.96  10
  -1  -5  -1 58065.3 2283.89   9
   1   5   1 57462.2 2590.99  13
  -1  -5  -1 50502.2 2181.11  16
   1   5   1 54244.8 2238.51  12
  -1  -5  -2 9511.60 959.033   9
  -1  -6   5 28371.2 1821.77  10
  -1  -6   5 27218.3 1921.25  15
  -1  -6   4 9703.48 1111.55  15
   1   6  -4 10035.1 1169.15  14
   1   6  -4 6472.65 850.167  11
  -1  -6   4 9754.72 1025.60  10
  -1  -6   4 9135.24 1075.54  16
   1   6  -3 539.733 376.147  14
  -1  -6   3 167.745 253.759  16
   1   6  -3 10.0885 332.526  11
  -1  -6   3 518.388 307.709  15
  -1  -6   3 1334.42 444.423  10
  -1  -6   3 625.661 316.022   9
  -1  -6   2 1657.11 389.573  10
   1   6  -2 1467.56 352.021  12
   1   6  -2 2346.75 527.604  11
  -1  -6   2 2249.26 534.943  15
  -1  -6   2 1740.82 465.450   9
   1   6  -2 2122.48 527.532  14
  -1  -6   2 1948.29 500.147  16
  -1  -6   1 74859.2 2616.11  10
  -1  -6   1 83700.1 2831.52   9
  -1  -6   1 71481.1 2739.86  15
   1   6  -1 77350.9 2649.24  11
   1   6  -1 72839.6 2629.28  12
  -1  -6   1 73801.2 2824.81  16
   1   6  -1 84284.9 3233.04  13
  -1  -6   0 1031.58 410.709  16
  -1  -6   0 1259.85 427.512   9
   1   6   0 1506.97 445.575  12
  -1  -6   0 1110.76 362.250  10
   1   6   0 2338.98 556.729  13
  -1  -6   0 1461.65 432.252  15
  -1  -6  -1 34995.6 1974.76  16
   1   6   1 33286.7 1921.64  12
  -1  -6  -1 32954.1 1920.29  15
   1   6   1 40122.9 2405.83  13
  -1  -6  -1 36554.7 1990.26   9
  -1  -6  -2 667.495 264.720   9
  -1  -6  -2-251.972 307.502  16
  -1  -7   5 9374.80 1181.20  10
  -1  -7   5 8504.95 1142.45  15
  -1  -7   4 16196.1 1541.58  15
  -1  -7   4 15731.1 1377.32  10
   1   7  -4 16102.3 1562.64  14
  -1  -7   4 17274.3 1560.85  16
   1   7  -4 15548.9 1453.58  11
   1   7  -3 58356.5 2853.28  14
   1   7  -3 60826.3 2737.87  11
  -1  -7   3 58632.7 2626.63  10
  -1  -7   3 58468.2 2745.00  16
  -1  -7   3 57950.7 2705.60  15
   1   7  -3 64841.9 2690.43  12
  -1  -7   2-349.602 438.273  15
  -1  -7   2-311.548 355.133  16
  -1  -7   2-152.400 261.573   9
   1   7  -2 6.58581 305.330  11
  -1  -7   2-145.984 274.741  10
   1   7  -2-99.6208 328.313  13
   1   7  -2-734.466 429.302  14
   1   7  -2-184.817 333.908  12
   1   7  -1 13070.1 1195.85  11
   1   7  -1 11820.0 1264.95  14
  -1  -7   1 13604.5 1231.33   9
  -1  -7   1 12761.2 1293.58  16
  -1  -7   1 13438.2 1263.85  10
  -1  -7   1 12776.1 1308.57  15
   1   7  -1 13644.0 1440.36  13
   1   7  -1 12624.2 1177.66  12
  -1  -7   0 1958.64 530.453  10
  -1  -7   0 1554.07 535.449   9
  -1  -7   0 1991.04 620.241  16
   1   7   0 1407.72 536.885  11
   1   7   0 3157.04 792.997  13
  -1  -7   0 1781.71 583.839  15
   1   7   0 1267.68 435.497  12
  -1  -7  -1 32233.5 2077.91  16
  -1  -7  -1 32517.9 1988.48   9
  -1  -7  -1 28453.0 1934.29  15
  -1  -7  -2 3691.07 750.727  16
  -1  -7  -2 4002.08 742.865   9
  -1  -8   5 6083.57 1089.87  15
  -1  -8   5 5594.39 923.854  10
   1   8  -4 38136.7 2563.60  14
  -1  -8   4 33965.2 2180.67  10
   1   8  -4 35057.8 2342.22  11
  -1  -8   4 34653.5 2340.11  16
  -1  -8   4 35500.8 2393.01  15
   1   8  -3 6494.88 1050.34  11
  -1  -8   3 5402.85 932.875  10
  -1  -8   3 5767.86 1015.56  16
   1   8  -3 6986.83 1204.11  13
   1   8  -3 6655.45 1117.24  14
  -1  -8   3 6361.53 977.688  15
   1   8  -2 12376.6 1355.60  11
  -1  -8   2 14912.1 1442.93  10
   1   8  -2 15763.9 1683.63  13
   1   8  -2 13574.7 1477.66  14
  -1  -8   2 10735.8 1331.62  16
  -1  -8   2 12352.5 1381.74  15
   1   8  -1 2296.57 744.629  13
  -1  -8   1 2802.78 715.431  10
  -1  -8   1 1754.43 618.512  15
  -1  -8   1 3297.36 803.693  16
   1   8  -1 2037.26 615.434  14
   1   8  -1 2718.95 679.889  11
  -1  -8   0 2175.06 627.508  15
  -1  -8   0 3169.03 779.863  16
  -1  -8   0 2577.45 727.798  10
   1   8   0 2268.11 628.428  11
   1   8   0 2609.03 850.002  13
  -1  -8  -1 3613.92 833.398  16
   1   8   1 3332.87 952.065  13
   1   9  -5 15258.3 2154.30  13
  -1  -9   5 16927.4 1836.06  15
  -1  -9   4 197.438 422.849  15
   1   9  -4-93.3506 499.130  14
   1   9  -4 666.625 517.283  13
  -1  -9   4 613.124 566.293  16
  -1  -9   3 1789.30 618.494  15
   1   9  -3 2702.28 889.472  13
  -1  -9   3 2020.41 663.219  16
   1   9  -3 2577.95 859.273  14
   1   9  -2 2856.42 894.517  13
  -1  -9   2 3353.66 849.007  15
  -1  -9   2 3801.79 1010.68  16
   1   9  -2 3210.66 944.536  14
  -1  -9   1 23662.6 2030.71  16
  -1  -9   1 18269.2 1768.06  15
   1   9  -1 24346.2 2144.28  14
   1   9  -1 21613.7 2139.84  13
  -1  -9   0 2548.18 795.637  16
   1   9   0 1483.17 728.437  13
  -1  -9   0 701.554 352.963  15
   1   9   0 1962.57 900.167  14
  -1  -9  -1 17287.0 1820.59  16
  -2   9   0 4986.29 1025.59  11
  -2   9   0 4743.39 1014.32   6
  -2   9  -1 1378.84 448.952  11
   2  -9   1 1841.42 816.069  10
  -2   9  -1 1993.16 719.980   6
   2  -9   1 1971.83 683.673   7
  -2   9  -2 761.264 578.992   6
   2  -9   2-18.4765 501.118  10
  -2   9  -2 142.009 426.745  11
   2  -9   2 75.9206 365.469   7
  -2   9  -3 175.232 730.991  11
   2  -9   3 311.745 673.123  10
  -2   9  -3 3.64713 498.543   6
   2  -9   3 5.28430 400.918   7
   2  -9   4-3.83980 415.201   7
  -2   9  -4-292.890 537.301   6
   2  -9   5 8026.68 1359.99   7
  -2   8   1 6240.31 998.106   6
  -2   8   0 2225.75 769.735   6
  -2   8   0 560.110 403.053  11
   2  -8   0 974.211 534.777  10
   2  -8   0 1372.24 554.016   7
   2  -8   1 11445.0 1416.98  10
  -2   8  -1 9909.00 1312.57   6
   2  -8   1 11686.6 1410.80   7
  -2   8  -1 10649.4 1375.75  11
   2  -8   2 13280.3 1503.80  10
   2  -8   2 14053.3 1570.18   7
  -2   8  -2 12030.7 1464.78  11
  -2   8  -2 13472.2 1528.82   6
  -2   8  -3 996.519 547.387   6
  -2   8  -3 1400.74 617.652  11
   2  -8   3 747.891 404.229  10
   2  -8   3 189.865 355.651   7
   2  -8   4 1372.58 645.946  10
  -2   8  -4 5504.13 1192.61   6
   2  -8   4 857.247 607.205   7
  -2   8  -4 6686.91 1305.10  11
  -2   8  -5 667.196 571.540  11
   2  -8   5-648.048 653.356  10
  -2   8  -5-600.763 496.809   6
   2  -8   5 74.9579 557.865   7
   2  -8   6 7114.78 1152.96   7
   2  -8   6 9455.84 1347.52  10
   2  -7  -1 37136.1 2348.89   7
  -2   7   1 30833.9 2069.14   6
  -2   7   0 1156.94 531.658   6
   2  -7   0 237.117 356.240   7
   2  -7   0 867.539 456.282  10
  -2   7  -1 1220.87 464.606   6
   2  -7   1 1225.64 399.026  10
   2  -7   1 1169.37 505.672   7
  -2   7  -1 1199.15 535.285  11
   2  -7   2 24058.5 1905.67  10
  -2   7  -2 22329.7 1813.94  11
   2  -7   2 21005.6 1772.33   7
  -2   7  -2 20927.0 1748.55   6
  -2   7  -3 19295.2 1691.58  11
   2  -7   3 17308.1 1616.36  10
   2  -7   3 19954.8 1747.12   7
  -2   7  -3 17553.1 1602.64   6
   2  -7   4 14130.2 1562.15  10
  -2   7  -4 12418.4 1403.68  11
   2  -7   4 14290.4 1530.81   7
  -2   7  -4 13586.4 1456.59   6
   2  -7   5 489.617 524.489  10
   2  -7   5 518.364 485.945   7
  -2   7  -5-109.452 365.372  11
  -2   7  -5 570.156 598.035   6
   2  -7   6 613.363 521.958  10
   2  -7   6 470.023 414.764   7
   2  -6  -1 1309.14 502.349  10
   2  -6  -1 1387.04 515.886   7
  -2   6   1 1391.45 499.669   6
   2  -6   0 8232.46 1016.78  10
   2  -6   0 9182.59 1095.20   7
  -2   6   0 8281.54 1095.50   6
   2  -6   1 22478.3 1662.42  10
  -2   6  -1 25576.0 1807.65  11
  -2   6  -1 23387.2 1726.37   6
   2  -6   1 22007.8 1656.29   7
  -2   6  -2 581.919 356.240   6
   2  -6   2 572.516 453.043   7
   2  -6   2 448.655 433.918  10
  -2   6  -2 877.342 455.177  11
   2  -6   3 3650.20 723.897   7
   2  -6   3 3254.34 679.456  10
  -2   6  -3 3661.51 751.631  11
  -2   6  -3 4360.06 821.389   6
  -2   6  -4 105334. 3736.57  11
   2  -6   4 107016. 3788.61  10
   2  -6   4 107569. 3857.64   7
  -2   6  -4 105948. 3804.20   6
   2  -6   5 3858.53 766.601  10
   2  -6   5 3939.77 806.500   7
  -2   6  -5 3426.67 801.669   6
   2  -5  -1-51.5436 247.289  10
  -2   5   1-18.2482 272.800   6
   2  -5  -1 345.872 315.616   4
  -2   5   1-25.5878 240.976   3
   2  -5  -1 611.613 388.552   7
  -2   5   0 242.160 313.886   6
   2  -5   0 507.560 319.286  10
   2  -5   0 744.001 311.111   2
  -2   5   0 952.108 382.656   3
  -2   5   0 576.871 294.245   1
   2  -5   0 172.711 215.454   4
   2  -5   0-105.099 248.922   7
  -2   5  -1 37500.5 1808.12   1
  -2   5  -1 38135.4 2034.39   6
   2  -5   1 39810.7 2089.39   7
  -2   5  -1 38480.0 1959.78  11
  -2   5  -1 39365.6 1876.51   3
   2  -5   1 41668.3 1914.81   4
   2  -5   1 39661.5 1889.92   2
   2  -5   1 37971.8 1970.87  10
  -2   5  -2 31604.0 1766.55  11
   2  -5   2 29133.5 1736.64  10
   2  -5   2 30168.3 1812.13   7
   2  -5   2 30677.8 1653.97   4
   2  -5   2 31443.2 1685.19   2
  -2   5  -2 28251.2 1578.28   1
  -2   5  -2 31802.0 1696.27   3
  -2   5  -2 30515.1 1816.28   6
  -2   5  -3 14267.9 1211.10  11
   2  -5   3 14545.7 1245.42  10
  -2   5  -3 14466.5 1320.94   6
  -2   5  -3 15059.2 1217.37   3
   2  -5   3 15964.6 1242.99   4
   2  -5   3 15613.6 1239.89   2
   2  -5   3 14858.7 1333.12   7
  -2   5  -3 14241.8 1159.42   1
  -2   5  -4 396.644 389.001   3
  -2   5  -4 31.4233 227.861  11
   2  -5   4-15.3754 343.694  10
   2  -5   4 353.100 312.653   7
  -2   5  -4 52.7299 295.136   1
   2  -5   4 250.548 306.316   2
  -2   5  -4-495.577 374.177   6
   2  -5   5 20975.1 1600.64  10
  -2   5  -5 17161.0 1372.33   1
   2  -5   5 21121.5 1717.77   7
  -2   5  -5 19134.6 1712.68   6
  -2   4   2 8347.91 962.873   3
  -2   4   2 10769.9 1199.90   6
  -2   4   1 8644.09 895.943   3
   2  -4  -1 7439.59 841.644  10
  -2   4   1 7198.17 845.298   1
   2  -4  -1 8462.06 878.193   4
   2  -4  -1 7274.29 801.862   2
   2  -4  -1 7660.19 897.391   7
  -2   4   1 8836.27 966.992   6
  -2   4   0 18718.7 1232.00   1
   2  -4   0 20009.1 1308.58  10
   2  -4   0 18952.8 1358.81   7
   2  -4   0 19869.2 1295.78   4
   2  -4   0 20950.0 1347.87   2
  -2   4   0 20454.7 1406.87   6
  -2   4   0 20289.0 1333.83   3
  -2   4  -1 20291.8 1269.41  11
   2  -4   1 19412.3 1255.07  10
  -2   4  -1 20430.1 1388.62   6
   2  -4   1 20576.5 1301.08   4
   2  -4   1 21381.9 1333.78   2
   2  -4   1 18961.5 1330.85   7
  -2   4  -1 19502.9 1249.01   3
  -2   4  -1 20204.0 1268.33   1
  -2   4  -2 34847.5 1664.69  11
   2  -4   2 33796.3 1675.90  10
  -2   4  -2 34720.1 1690.18   1
   2  -4   2 34815.2 1707.15   4
   2  -4   2 35624.3 1744.36   2
   2  -4   2 35516.7 1851.14   7
  -2   4  -2 33357.1 1666.00   3
  -2   4  -2 34711.5 1819.63   6
  -2   4  -3 30439.0 1633.92  11
   2  -4   3 31175.0 1668.53  10
   2  -4   3 29607.0 1628.91   4
   2  -4   3 33049.3 1730.36   2
  -2   4  -3 29347.4 1595.84   1
   2  -4   3 30561.4 1761.16   7
  -2   4  -3 29856.9 1641.35   3
  -2   4  -3 29040.6 1693.99   6
  -2   4  -4 18223.9 1327.43  11
   2  -4   4 22329.1 1447.35  10
  -2   4  -4 23905.3 1511.09   1
   2  -4   4 22989.4 1609.99   7
  -2   4  -4 22665.6 1609.16   6
   2  -4   4 22663.3 1490.27   2
  -2   4  -4 23318.3 1659.76   3
   2  -4   5 5755.38 784.738  10
   2  -4   5 5482.80 756.008   2
  -2   4  -5 3215.67 641.422   1
   2  -4   5 5343.83 806.714   7
   2  -3  -2 7981.32 835.157   7
   2  -3  -2 8573.31 811.424   4
  -2   3   1 140006. 3389.13   3
   2  -3  -1 136624. 3404.40   7
  -2   3   1 132226. 3247.48   1
   2  -3  -1 132347. 2762.03   5
   2  -3  -1 136148. 3355.49   4
   2  -3  -1 139029. 3321.83   2
  -2   3   1 137227. 3450.35   6
  -2   3   0 1010.39 326.075   1
  -2   3   0 1718.53 406.353   6
   2  -3   0 1793.60 416.014   4
   2  -3   0 1926.18 423.877   2
   2  -3   0 911.823 256.949  10
   2  -3   0 1567.87 315.607   5
  -2   3   0 1176.27 369.881   3
  -2   3   0 625.051 234.548   8
   2  -3   0 1554.43 363.214   7
  -2   3  -1 68071.2 2013.51  11
   2  -3   1 66809.7 2062.12  10
   2  -3   1 68713.0 2282.63   4
   2  -3   1 64344.9 2230.43   2
  -2   3  -1 64937.8 2203.33   3
   2  -3   1 66560.7 2300.32   7
  -2   3  -1 63789.1 2219.44   1
  -2   3  -1 63624.7 2228.51   6
  -2   3  -2 1762.11 419.002   6
  -2   3  -2 1925.56 368.607  11
  -2   3  -2 2149.13 422.541   1
  -2   3  -2 1933.83 425.088   3
   2  -3   2 2036.11 397.603  10
   2  -3   2 1341.04 369.445   7
   2  -3   2 1901.38 435.759   2
   2  -3   2 1792.10 404.018   4
   2  -3   3 37769.7 1644.71  10
   2  -3   3 37441.0 1830.80   7
  -2   3  -3 36319.2 1666.33  11
   2  -3   3 38886.5 1825.97   4
   2  -3   3 35002.3 1734.33   2
  -2   3  -3 39138.2 1801.88   1
  -2   3  -3 37077.6 1776.96   3
  -2   3  -3 39308.2 1876.32   6
  -2   3  -4 883.323 343.467   3
   2  -3   4 1206.46 363.801  10
  -2   3  -4 838.381 339.872   1
   2  -3   4 771.987 312.945   7
  -2   3  -4 748.697 317.079   6
   2  -3   4 1115.89 386.498   2
  -2   2   2 4676.60 634.029   3
   2  -2  -2 7001.74 702.095   4
   2  -2  -2 6187.35 696.863   2
  -2   2   1 7192.30 710.439   3
  -2   2   1 7166.95 703.376   1
   2  -2  -1 5879.33 601.844   5
  -2   2   1 4997.40 616.771   8
   2  -2  -1 7033.31 700.351   4
   2  -2  -1 7366.71 706.775   7
   2  -2  -1 6506.18 675.527   2
  -2   2   1 6943.63 689.353   6
   2  -2   0-1083.34 408.331   2
  -2   2   0-131.067 219.088   6
   2  -2   0-548.859 295.198   7
   2  -2   0-322.782 291.180  10
  -2   2   0-159.503 252.878   3
  -2   2   0 72.9438 221.844   1
   2  -2   0-228.476 233.368   5
  -2   2   0 57.1774 213.934   8
   2  -2   0-310.983 297.416   4
  -2   2  -1 943.115 261.622   6
  -2   2  -1 1097.36 224.997  11
   2  -2   1 736.313 144.630  10
  -2   2  -1 822.558 270.317   3
   2  -2   1 997.788 236.758   5
  -2   2  -1 581.190 218.491   8
   2  -2   1 1133.10 298.156   4
   2  -2   1 909.819 219.904   7
  -2   2  -1 1036.19 261.551   1
   2  -2   1 853.276 211.985   2
  -2   2  -2 24459.4 1107.47  11
  -2   2  -2 23861.9 1295.19   6
   2  -2   2 25858.6 1217.18   5
   2  -2   2 24594.7 1104.60  10
  -2   2  -2 23207.1 1318.65   1
   2  -2   2 25908.8 1383.81   4
   2  -2   2 25411.2 1368.05   2
   2  -2   2 24918.9 1332.95   7
  -2   2  -2 24446.6 1336.01   3
   2  -2   3 10964.6 788.453  10
  -2   2  -3 9887.69 895.037   1
  -2   2  -3 12590.1 1015.91   3
  -2   2  -3 11658.9 969.174   6
   2  -2   3 12373.2 986.278   2
   2  -2   3 13310.0 1040.95   4
   2  -2   3 10268.9 885.237   7
   2  -2   4 42463.4 1591.14  10
   2  -2   4 44375.9 1931.15   2
   2  -2   4 43071.7 1854.34   7
  -2   2  -4 39563.1 1953.93   1
  -2   1   2 27405.5 1496.42   3
  -2   1   2 26338.0 1468.02   1
   2  -1  -2 26892.5 1378.49   4
   2  -1  -2 25663.4 1384.89   2
  -2   1   1 7571.71 669.097   3
   2  -1  -1 8486.53 716.655   5
  -2   1   1 7644.89 627.131   6
  -2   1   1 5668.77 619.097   8
   2  -1  -1 7346.24 676.017   4
   2  -1  -1 7771.70 709.856   2
   2  -1  -1 8269.59 693.477   7
   2  -1   0 2557.26 303.611   2
  -2   1   0 1545.13 217.805   6
  -2   1   0 3380.43 283.213   1
  -2   1   0 1960.56 352.459   3
   2  -1   0 3220.96 395.254   5
  -2   1   0 3434.12 274.216   9
  -2   1   0 2400.18 328.554   8
   2  -1   0 3648.78 408.576   7
   2  -1   0 3214.10 354.905   4
  -2   1  -1 229463. 2691.58  11
   2  -1   1 221074. 3570.95   7
   2  -1   1 231524. 3692.50   5
  -2   1  -1 228077. 2807.88   9
   2  -1   1 224098. 3878.21   4
   2  -1   1 227273. 3919.09   2
  -2   1  -1 240886. 4042.01   1
  -2   1  -1 236712. 3704.94   6
  -2   1  -1 248052. 4092.61   3
   2  -1   1 231545. 2829.90  12
  -2   1  -2-529.798 331.901   3
   2  -1   2-859.056 309.924  10
   2  -1   2-938.557 352.039   5
  -2   1  -2-936.655 302.060   9
  -2   1  -2-1045.01 360.178   6
  -2   1  -2-403.795 398.139   8
  -2   1  -2-885.827 408.694   1
   2  -1   2-1147.95 444.256   4
   2  -1   2-475.570 271.584   7
   2  -1   2-840.977 319.685   2
   2  -1   3 33265.2 1537.77   5
   2  -1   3 32069.3 1144.86  10
  -2   1  -3 35451.6 1274.65   9
   2  -1   3 33968.9 1580.72   2
   2  -1   3 34309.6 1645.49   4
  -2   1  -3 40596.3 2013.98   8
  -2   1  -3 33074.8 1583.36   1
  -2   1  -3 36430.1 1706.00   3
   2  -1   3 30346.1 1433.64   7
  -2   1  -3 31899.2 1564.58   6
   2  -1   4 10939.0 982.855   2
   2   0  -2 2450.46 364.856   4
   2   0  -2 2859.79 441.567   2
  -2   0   2 2678.06 416.488   3
  -2   0   2 2705.06 539.624   8
  -2   0   2 2436.84 426.399   1
  -2   0   1 8343.45 683.450   1
  -2   0   1 8271.54 679.076   3
   2   0  -1 8968.88 739.448   5
  -2   0   1 9136.59 682.066   9
  -2   0   1 7088.71 670.401   8
   2   0  -1 8433.17 704.933   4
   2   0  -1 9027.57 754.665   2
   2   0  -1 8873.87 644.351   7
  -2   0   1 8204.78 574.473   6
   2   0   0 151638. 2963.63   5
  -2   0   0 149087. 2554.71   9
   2   0   0 147026. 2507.54   7
   2   0   0 147612. 2961.74   4
   2   0   0 147701. 2970.95   2
  -2   0   0 149540. 2998.88   1
  -2   0   0 150523. 2514.07   6
  -2   0   0 140584. 2867.87   3
   2   0   1 15051.8 937.829   5
  -2   0  -1 14315.4 761.203   9
  -2   0  -1 13936.1 873.547   8
   2   0   1 13518.0 871.062   2
   2   0   1 12173.4 812.213   4
   2   0   1 15177.7 789.180   7
  -2   0  -1 13553.5 777.308   6
  -2   0  -1 13606.6 835.585   3
   2   0   1 15539.7 834.150  12
   2   0   2 20156.3 1198.67   5
  -2   0  -2 22722.3 1040.24   9
  -2   0  -2 22453.7 1136.63   6
   2   0   2 20193.4 1195.67   2
  -2   0  -2 21883.2 1384.90   8
   2   0   2 20829.9 1219.17   4
  -2   0  -2 21180.1 1222.65   1
   2   0   2 19220.7 1011.93   7
  -2   0  -2 23608.9 1287.54   3
   2   0   2 20367.7 1062.90  12
   2   0   3 8274.16 811.751   5
   2   0   3 7787.96 665.967   7
  -2   0  -3 8105.22 671.610   9
   2   0   3 8039.84 807.924   2
   2   0   3 8541.13 804.219   4
  -2   0  -3 12308.8 1220.11   8
  -2   0  -3 8996.23 845.814   1
  -2   0  -3 8879.83 873.029   3
  -2  -1   2 178181. 3244.53   3
   2   1  -2 182792. 3527.93   5
  -2  -1   2 178071. 2657.20  15
  -2  -1   2 169148. 3494.93   9
  -2  -1   2 163640. 3416.73   1
  -2  -1   2 159253. 3567.12   8
   2   1  -2 175844. 3162.66   4
   2   1  -2 176790. 3341.21   2
   2   1  -1 93699.1 2464.86   5
  -2  -1   1 84910.3 2500.74   8
   2   1  -1 93966.5 2279.13   4
   2   1  -1 90201.7 2270.68   2
  -2  -1   1 93772.0 1772.07  15
  -2  -1   1 90416.3 1621.93   6
  -2  -1   1 92969.1 2225.46   3
   2   1   0 65395.7 2008.53   5
  -2  -1   0 65790.6 1990.90   9
  -2  -1   0 66140.3 2384.21   8
  -2  -1   0 70362.7 1957.64   1
   2   1   0 66521.0 1903.35   4
   2   1   0 60060.8 1803.78   2
  -2  -1   0 63633.2 1385.84   6
   2   1   0 65742.2 1906.35  12
  -2  -1   0 67302.4 1970.05   3
   2   1   1 316503. 4706.23   5
  -2  -1  -1 314302. 3626.10   6
  -2  -1  -1 329437. 4326.26   9
   2   1   1 316092. 4334.24  12
  -2  -1  -1 311784. 5182.70   8
   2   1   1 323270. 4378.80   2
   2   1   1 326879. 4377.47   4
   2   1   1 328409. 3349.89   7
  -2  -1  -1 306981. 4237.80   1
  -2  -1  -1 323511. 4340.60   3
  -2  -1  -2 831.433 216.593   3
   2   1   2 826.504 256.508   4
   2   1   2 878.015 173.394   5
  -2  -1  -2 733.429 197.969   9
  -2  -1  -2 716.359 248.849   1
  -2  -1  -2 767.948 284.338   8
  -2  -1  -2 360.439 190.780  16
   2   1   2 1045.85 141.601   7
   2   1   2 640.346 196.733   2
   2   1   2 1051.86 232.520  12
   2   1   3 1892.99 407.508   5
  -2  -1  -3 1882.82 375.341   9
  -2  -1  -3 1814.90 450.521   1
  -2  -1  -3 2265.53 674.072   8
   2   1   3 1845.20 449.377   2
  -2  -2   3 14638.2 1063.54   3
  -2  -2   3 16380.3 1314.54   8
   2   2  -3 18174.6 956.895   4
  -2  -2   3 16693.8 1069.64  15
  -2  -2   2 5047.89 497.664   3
   2   2  -2 5335.93 629.074   5
  -2  -2   2 4236.63 598.094   8
   2   2  -2 5067.25 497.989   4
  -2  -2   2 4950.83 522.991  15
   2   2  -2 4819.17 531.187   2
   2   2  -1 2092.42 348.738   2
  -2  -2   1 2502.96 350.019   3
  -2  -2   1 2226.80 421.386   9
   2   2  -1 2131.25 382.592   5
  -2  -2   1 2304.78 425.502   8
  -2  -2   1 1848.70 316.844  16
   2   2  -1 2559.14 372.918   4
  -2  -2   1 1956.64 313.080  15
   2   2  -1 2037.77 340.493  14
  -2  -2   1 1704.01 295.133   1
   2   2   0 1526.20 312.479  12
  -2  -2   0 1087.83 218.375   3
   2   2   0 1245.51 326.799   5
  -2  -2   0 1377.85 333.640   9
  -2  -2   0 1439.11 255.360  15
  -2  -2   0 1154.12 346.682   8
  -2  -2   0 1217.73 243.168  16
   2   2   0 1333.47 242.592   4
   2   2   0 1344.08 234.388  14
   2   2   0 1061.49 247.128  13
  -2  -2   0 1170.47 255.630   1
   2   2   0 1491.88 280.903   2
  -2  -2  -1 27042.0 1165.58  15
   2   2   1 27625.2 1414.63   5
  -2  -2  -1 27148.9 1111.24  16
   2   2   1 28117.6 1238.32   4
  -2  -2  -1 29362.6 1632.94   8
   2   2   1 27287.5 1224.24   2
  -2  -2  -1 27579.8 1216.88   1
  -2  -2  -1 28478.5 1246.08   3
   2   2   1 26947.8 1376.47  12
   2   2   2 9525.58 890.802   5
  -2  -2  -2 8136.69 857.371   9
  -2  -2  -2 7134.58 644.836  16
   2   2   2 7473.17 731.505   2
  -2  -2  -2 8412.97 693.654   1
   2   2   2 8855.60 859.446  12
  -2  -2  -3 36303.4 1688.62   9
   2   2   3 39390.2 1740.64   2
   2   3  -3 87378.5 2670.78   5
  -2  -3   3 87539.3 2897.96   9
  -2  -3   3 85395.9 2973.21   8
  -2  -3   3 90313.9 2649.48  15
   2   3  -2 65953.6 2270.21   5
  -2  -3   2 64816.2 2209.76  16
   2   3  -1 184043. 3667.64   5
  -2  -3   1 183483. 3928.61   8
  -2  -3   1 182314. 3394.72  15
  -2  -3   1 178579. 3378.46  16
   2   3  -1 186634. 3464.98  14
   2   3   0 19252.8 1189.20   5
  -2  -3   0 19014.6 1120.65  15
  -2  -3   0 22152.2 1245.93  16
   2   3   0 17090.4 1098.66  13
   2   3   0 18133.3 1204.54  12
   2   3   1 155618. 3746.86   5
  -2  -3  -1 155989. 3986.21   9
  -2  -3  -1 157990. 3094.24   1
   2   3   1 157479. 3012.57   2
  -2  -3  -1 155630. 3406.09  16
  -2  -3  -1 157325. 3376.85  15
   2   3   1 157778. 3892.36  12
  -2  -3  -2 10757.1 781.368   1
  -2  -3  -2 14248.4 1077.30  16
  -2  -3  -3 70398.6 2556.92   9
  -2  -3  -3 81739.5 3222.41   8
  -2  -4   4 4429.55 761.626  15
   2   4  -4 3121.34 737.064   5
  -2  -4   4 3763.76 812.646   9
   2   4  -3 3430.06 803.505  14
   2   4  -3 1041.70 593.823   5
  -2  -4   3 1367.74 720.078   9
  -2  -4   3 1280.47 736.822   8
  -2  -4   3 1245.65 637.326  16
  -2  -4   3 2693.24 707.136  15
   2   4  -2 47143.5 2059.46  14
   2   4  -2 47413.6 1912.08   5
  -2  -4   2 44099.7 2091.76   9
  -2  -4   2 41273.9 1870.54   8
  -2  -4   2 43496.0 1918.81  16
  -2  -4   2 45258.6 1964.95  15
  -2  -4   1 4865.16 696.123  16
  -2  -4   1 2829.21 581.701   9
  -2  -4   1 3322.41 613.142  15
   2   4  -1 3311.80 767.554  14
   2   4  -1 2193.54 766.696  12
   2   4   0 31119.0 1570.46   5
  -2  -4   0 32935.5 1810.74   9
  -2  -4   0 37772.2 1967.90   8
  -2  -4   0 31413.2 1575.78  16
  -2  -4   0 29257.6 1545.54  15
   2   4   0 33698.8 1748.88  13
   2   4   0 30093.1 1679.07  12
   2   4   1 1339.20 394.983   5
  -2  -4  -1 2916.31 779.000   9
  -2  -4  -1 1504.57 523.727   8
  -2  -4  -1 3224.80 733.196  16
   2   4   1 3083.70 721.856  13
   2   4   1 1827.00 478.289  12
  -2  -4  -2 26721.5 1625.42  16
  -2  -4  -2 25701.6 1723.37   9
   2   4   2 27568.1 1765.03  12
  -2  -4  -3 12811.0 1398.35   8
  -2  -5   4 2570.45 920.489   9
  -2  -5   4 6103.41 919.298  15
  -2  -5   3 109559. 3573.49   9
  -2  -5   3 102122. 3317.97  16
  -2  -5   3 104214. 3353.64  15
   2   5  -3 111656. 3589.82  14
   2   5  -2 25502.8 1652.26  14
   2   5  -2 19642.8 1465.89  12
   2   5  -1 6391.49 738.644   5
  -2  -5   1 7647.90 936.921   9
  -2  -5   1 6826.88 824.631  16
  -2  -5   1 6499.87 820.073  15
   2   5  -1 6810.65 822.184  14
   2   5  -1 8170.07 961.204  13
   2   5  -1 6424.45 858.883  12
   2   5   0 2707.92 525.300   5
  -2  -5   0 2405.18 636.888   9
  -2  -5   0 3117.57 688.830   8
  -2  -5   0 3168.34 585.603  16
  -2  -5   0 2802.71 572.767  15
   2   5   0 2797.98 621.855  13
   2   5   0 2424.71 657.370  12
   2   5   1 72759.9 2606.76   5
  -2  -5  -1 77062.6 3040.49   9
  -2  -5  -1 71209.5 2764.48  16
  -2  -5  -1 76842.4 2782.33  15
   2   5   1 74148.6 2920.59  12
   2   5   2 1732.00 133.310  12
  -2  -6   4 81338.1 3487.61   9
  -2  -6   4 81450.2 3345.82  16
   2   6  -4 79215.5 3384.35  14
  -2  -6   4 74776.9 3247.82  15
  -2  -6   3 16201.2 1401.37   9
   2   6  -3 15012.3 1451.77  12
  -2  -6   3 15591.2 1420.58  16
   2   6  -3 14827.9 1416.48  14
  -2  -6   3 14933.4 1389.51  15
   2   6  -2 75.5520 7.58738  12
  -2  -6   2 68.5664 8.78895  15
  -2  -6   2 78.4771 8.57222   9
  -2  -6   2 74.1888 7.58932  16
   2   6  -2 76.6673 8.86455  14
   2   6  -2 81.9887 8.45034  13
  -2  -6   1 10245.5 1300.34   9
  -2  -6   1 9090.12 1186.40  16
  -2  -6   1 9823.80 1207.54  15
   2   6  -1 11760.0 1236.78  14
   2   6  -1 10454.8 1205.83  12
  -2  -6   0 19952.9 1648.47   9
  -2  -6   0 19612.9 1568.46  16
  -2  -6   0 20824.1 1631.88  15
   2   6   0 22716.8 1778.10  13
   2   6   0 18938.6 1571.31  12
  -2  -6  -1 17612.7 1590.94   9
  -2  -6  -1 17938.9 1533.23  16
  -2  -6  -1 17570.2 1490.47  15
   2   6   1 21254.5 1956.09  13
   2   6   1 17645.2 1542.46  12
  -2  -6  -2 1518.68 734.568   9
  -2  -6  -2 2853.42 645.597  16
   2   6   2 2596.69 823.574  12
  -2  -7   5 11185.6 1362.23  15
  -2  -7   4 36277.8 2435.73   9
  -2  -7   4 36255.4 2426.16  16
  -2  -7   4 36813.3 2388.01  15
   2   7  -4 38740.1 2549.09  14
   2   7  -4 36901.3 2458.83  12
   2   7  -3 2474.08 651.540  12
  -2  -7   3 1637.89 536.369  15
  -2  -7   3 1312.52 594.608   9
  -2  -7   3 1185.39 653.504  16
   2   7  -3 2201.83 718.218  14
   2   7  -3 3689.71 987.409  13
   2   7  -2 5446.69 933.434  12
  -2  -7   2 5482.19 887.058   9
  -2  -7   2 5549.43 952.326  16
  -2  -7   2 5711.69 953.808  15
   2   7  -2 6274.75 1032.90  14
   2   7  -2 7241.84 1179.24  13
  -2  -7   1 23798.5 1907.19   9
  -2  -7   1 23414.8 1865.16  16
  -2  -7   1 26029.1 1904.71  15
   2   7  -1 23405.6 1863.23  14
   2   7  -1 28933.4 2187.03  13
   2   7  -1 25748.1 1933.24  12
  -2  -7   0 24115.8 1863.83  15
  -2  -7   0 25686.6 1953.29   9
  -2  -7   0 24012.1 1938.79  16
   2   7   0 25592.0 2094.04  13
   2   7   0 23964.2 1858.20  12
  -2  -7  -1 5332.98 942.538   9
  -2  -7  -1 4695.38 900.943  16
  -2  -7  -1 4221.17 812.032  15
   2   7   1 6458.24 1280.02  13
   2   7   1 4730.56 891.262  12
  -2  -7  -2 6718.65 1031.38   9
  -2  -7  -2 6377.38 1013.71  16
   2   8  -5 57.4287 440.822  12
  -2  -8   5 188.462 468.208  15
   2   8  -4 6725.39 1097.16  12
   2   8  -4 5080.96 1100.91  14
  -2  -8   4 4648.17 975.462   9
  -2  -8   4 3946.27 949.849  16
  -2  -8   4 5248.91 1025.22  15
   2   8  -4 6964.62 1298.78  13
   2   8  -3 3944.35 1063.32  13
  -2  -8   3 4682.62 963.432   9
  -2  -8   3 5006.93 958.611  16
  -2  -8   3 3975.95 853.719  15
   2   8  -3 4218.05 943.532  14
   2   8  -3 4004.77 823.239  12
   2   8  -2 13973.6 1594.41  14
  -2  -8   2 15128.8 1700.84   9
  -2  -8   2 15574.2 1619.48  16
  -2  -8   2 15033.2 1590.07  15
   2   8  -2 17820.2 1929.39  13
   2   8  -2 14642.3 1592.58  12
  -2  -8   1 7541.54 1139.60   9
  -2  -8   1 7121.00 1107.89  15
   2   8  -1 8339.13 1214.44  14
   2   8  -1 7745.00 1229.91  13
   2   8  -1 8633.57 1220.02  12
  -2  -8   1 6899.90 1113.54  16
  -2  -8   0 8942.58 1271.16   9
   2   8   0 9936.77 1316.20  12
  -2  -8   0 7764.27 1094.28  16
  -2  -8   0 9463.50 1254.54  15
   2   8   0 8233.50 1272.72  14
   2   8   0 10235.6 1572.31  13
  -2  -8  -1 31779.5 2324.58   9
  -2  -8  -1 30025.4 2248.97  16
   2   9  -3 1404.22 570.094  13
  -2  -9   3 1197.86 750.517  16
  -2  -9   3 855.164 605.386  15
   2   9  -3 161.442 475.010  14
  -2  -9   2 4392.17 1021.52  15
   2   9  -2 3104.81 881.812  14
   2   9  -2 6028.87 1323.96  13
  -2  -9   2 3281.56 935.427  16
  -2  -9   1 6796.60 1315.73  15
  -2  -9   1 4855.14 1050.62   9
  -2  -9   1 4808.48 1049.94  16
   2   9  -1 7778.91 1411.44  14
   2   9  -1 5560.45 1189.45  13
   2   9  -1 5021.42 1047.68  12
  -2  -9   0 3198.17 834.912  16
  -2  -9   0 4304.00 1004.00   9
  -2  -9   0 4464.21 1066.58  15
   2   9   0 3770.01 925.956  14
   2   9   0 4734.16 1329.06  13
   2   9   0 5242.82 1004.68  12
  -2  -9  -1 180.405 441.913   9
  -2  -9  -1 687.871 451.060  16
  -3   8   0 4763.77 999.982   6
  -3   8   0 3761.30 1010.55  11
   3  -8   0 5061.19 1063.99   7
  -3   8  -1 1730.49 669.750   6
  -3   8  -1 2220.29 805.832  11
   3  -8   1 1709.68 631.702  10
   3  -8   1 2721.09 840.534   7
  -3   8  -2 916.055 489.285  11
   3  -8   2 949.544 523.330  10
   3  -8   2 866.591 402.544   7
  -3   8  -3 19867.1 1977.11  11
   3  -8   3 20099.2 2015.06  10
   3  -8   3 20616.3 2179.32   7
  -3   8  -4 10105.4 1453.63  11
   3  -8   4 11845.3 1594.05  10
  -3   7   1 1814.16 617.819   6
   3  -7  -1 3124.91 771.472   7
  -3   7   0 8401.70 1353.51   6
  -3   7   0 10718.1 1401.21  11
   3  -7   0 7354.41 1209.93   7
  -3   7  -1 12816.3 1477.77  11
   3  -7   1 11550.7 1377.19  10
   3  -7   1 13727.3 1627.63   7
  -3   7  -1 11298.3 1473.04   6
   3  -7   2 22628.6 1948.49  10
   3  -7   2 22646.8 2048.51   7
  -3   7  -2 23744.8 2075.43   6
  -3   7  -3 303.000 93.3291   6
   3  -7   3 300.880 99.0322   7
   3  -7   4 1464.51 634.709   7
  -3   7  -4 1531.90 713.748   6
   3  -7   5 20141.1 1984.83   7
  -3   7  -5 18805.7 2055.70   6
   3  -7   6 305.010 166.308   7
  -3   6   1 5227.82 1101.08   6
  -3   6   1 5016.45 959.234   3
   3  -6  -1 4975.57 900.677   4
   3  -6  -1 5436.56 1029.49   7
  -3   6   0 4655.42 944.825   6
   3  -6   0 5354.68 950.933   4
   3  -6   0 3505.91 842.514   7
   3  -6   1 33033.4 2402.30   7
  -3   6  -1 28867.5 2172.76   6
  -3   6  -2 361.322 384.032   6
   3  -6   2 908.603 512.382   7
  -3   6  -3 2090.00 689.128   6
   3  -6   3 2898.45 816.919   7
   3  -6   4 9944.41 1362.56   7
  -3   6  -4 9955.33 1318.96   6
  -3   6  -5 21800.1 2106.98   6
   3  -6   5 20698.6 1921.35   7
   3  -6   6 2222.05 553.010   7
  -3   5   1 1314.23 558.940   6
  -3   5   1 584.296 343.575   3
   3  -5  -1 1097.90 448.178   2
   3  -5  -1 1308.38 486.615   4
   3  -5  -1 1241.61 472.087   7
  -3   5   0 2003.89 640.877   6
  -3   5   0 1861.31 531.824   3
   3  -5   0 2662.87 694.306   2
  -3   5   0 2371.40 528.547   1
   3  -5   0 2971.93 718.071   4
   3  -5   0 2265.11 606.248   7
  -3   5  -1 17092.8 1486.56   1
   3  -5   1 17301.3 1563.02   4
   3  -5   1 17184.3 1547.95   2
   3  -5   1 18979.7 1684.14   7
  -3   5  -1 17539.4 1558.34   3
  -3   5  -1 16290.7 1527.05   6
   3  -5   2 26274.9 1958.92   7
   3  -5   2 25105.6 1876.07   4
   3  -5   2 25308.0 1940.18   2
  -3   5  -2 24554.6 1832.48   3
  -3   5  -2 24049.7 1947.38   6
  -3   5  -2 24629.4 1802.62   1
   3  -5   3 10664.9 1305.22   4
   3  -5   3 10081.1 1229.02   2
   3  -5   3 10511.3 1302.34   7
  -3   5  -3 8783.94 1162.35   3
  -3   5  -3 10417.6 1186.07   1
  -3   5  -3 8262.85 1136.99   6
  -3   5  -4 1477.79 545.141   3
   3  -5   4 1943.47 564.924   4
   3  -5   4 1515.06 572.541   7
  -3   5  -4 779.883 442.877   1
   3  -5   4 1046.04 468.253   2
  -3   5  -4 576.353 406.541   6
   3  -5   5 11884.0 1339.01   2
   3  -5   5 9557.55 1228.31   7
  -3   5  -5 8940.91 1274.09   1
  -3   5  -5 9663.07 1443.20   6
  -3   4   2 1343.78 469.857   6
  -3   4   2 292.797 303.687   3
   3  -4  -2 1572.66 589.466   4
  -3   4   1 3757.47 794.073   6
  -3   4   1 4568.96 849.021   1
  -3   4   1 4594.27 823.445   3
   3  -4  -1 4373.00 773.943   2
   3  -4  -1 4745.19 788.952   4
   3  -4  -1 3812.92 716.520   7
  -3   4   0 5428.93 845.025   6
   3  -4   0 4832.95 787.719   2
  -3   4   0 5372.43 886.726   3
  -3   4   0 4884.69 776.744   1
   3  -4   0 4864.82 826.899   4
   3  -4   0 5400.06 842.739   7
   3  -4   1 9190.65 1090.07   4
   3  -4   1 7756.50 979.120   2
   3  -4   1 9699.89 1125.60   7
  -3   4  -1 9402.55 1064.78   6
  -3   4  -1 8024.31 1012.72   3
  -3   4  -1 8658.59 1027.09   1
   3  -4   2 1353.96 619.237   2
  -3   4  -2 3373.91 725.422   6
  -3   4  -2 3783.15 694.387   1
  -3   4  -2 2442.28 694.117   3
   3  -4   2 2155.62 617.918   4
   3  -4   2 1700.46 804.969   7
   3  -4   3 11767.9 1250.25   4
   3  -4   3 12753.8 1290.44   2
   3  -4   3 11958.5 1234.20   7
  -3   4  -3 12381.5 1241.46   1
  -3   4  -3 12830.8 1261.03   3
  -3   4  -3 12966.4 1298.61   6
  -3   4  -4 1471.43 564.070   3
   3  -4   4 1452.87 516.193   4
  -3   4  -4 933.888 398.031   1
   3  -4   4 1278.65 487.646   7
   3  -4   4 1414.62 526.667   2
  -3   4  -4 1421.06 586.962   6
   3  -4   5 6351.75 972.691   2
  -3   4  -5 4821.40 961.924   1
   3  -4   5 6419.90 1022.10   7
  -3   4  -5 4236.02 928.448   6
  -3   3   2 187.886 292.162   6
  -3   3   2 486.104 384.260   3
   3  -3  -2 257.951 324.516   5
   3  -3  -2 639.102 386.393   2
   3  -3  -2 101.528 247.064   4
  -3   3   1 28702.2 1853.57   1
   3  -3  -1 26465.9 1805.23   4
   3  -3  -1 28751.9 1844.49   2
   3  -3  -1 30174.4 1865.13   7
  -3   3   1 29820.8 1841.18   6
  -3   3   1 28774.3 1874.32   3
  -3   3   0 8907.05 1056.46   1
   3  -3   0 6660.49 996.471   2
  -3   3  -1 4435.08 703.108   6
   3  -3   1 4295.55 722.113   2
  -3   3  -1 4632.30 759.765   3
  -3   3  -1 4529.68 714.866   1
   3  -3   1 4803.89 792.252   4
   3  -3   1 4814.31 749.481   7
  -3   3  -2 1886.15 532.858   6
  -3   3  -2 1408.00 434.659   3
   3  -3   2 1533.79 522.891   4
   3  -3   2 1406.75 397.758   7
  -3   3  -2 1708.79 430.160   1
   3  -3   2 1418.08 464.150   2
   3  -3   3 34514.5 2054.42   4
   3  -3   3 33243.4 2009.29   2
   3  -3   3 29139.6 1858.05   7
  -3   3  -3 32422.4 1995.70   1
  -3   3  -3 30210.9 1914.52   3
  -3   3  -3 31201.6 1897.19   6
  -3   3  -4 6222.14 1006.76   3
  -3   3  -4 6109.22 927.089   1
   3  -3   4 5683.87 912.604   4
   3  -3   4 5080.80 928.472   7
   3  -3   4 4965.44 886.085   2
  -3   3  -4 5300.58 917.700   6
  -3   3  -5 409.439 304.305   1
   3  -3   5 28.1779 244.034   7
   3  -3   5 59.1640 292.004   2
  -3   2   2-192.905 219.097   6
  -3   2   2-27.8560 221.786   1
  -3   2   2 176.237 280.300   3
   3  -2  -2 37.3695 274.928   2
   3  -2  -2-416.429 312.943   5
   3  -2  -2-68.3435 268.055   4
  -3   2   1 2966.43 571.823   6
   3  -2  -1 2197.31 546.066   2
  -3   2   1 2670.84 553.390   3
   3  -2  -1 2682.97 524.984   5
  -3   2   1 3016.94 589.096   8
  -3   2   1 2703.73 584.596   1
   3  -2  -1 2295.39 569.973   4
   3  -2  -1 2616.80 554.132   7
  -3   2   0 37.3929 271.392   6
   3  -2   0 41.3601 270.452   2
  -3   2   0-58.9972 212.719   3
   3  -2   0-48.4677 205.365   5
   3  -2   0 290.507 217.139   7
  -3   2   0-419.645 250.102   8
  -3   2   0-65.5428 234.469   1
   3  -2   0-237.042 267.564   4
   3  -2   1 3359.46 645.147   2
  -3   2  -1 3286.12 575.792   6
  -3   2  -1 3802.23 661.755   1
  -3   2  -1 3858.94 692.709   3
   3  -2   1 4419.65 655.221   5
  -3   2  -1 4100.79 663.343   8
   3  -2   1 3904.47 703.692   4
   3  -2   1 3233.00 548.495   7
   3  -2   2 12003.8 1043.43   5
   3  -2   2 13205.0 1229.73   4
   3  -2   2 12619.4 1195.29   2
   3  -2   2 11713.7 1096.30   7
  -3   2  -2 11253.7 1157.72   1
  -3   2  -2 11391.7 1158.39   3
  -3   2  -2 11543.1 1069.57   6
   3  -2   3 37186.7 1910.87   5
   3  -2   3 37217.7 2089.23   4
   3  -2   3 39183.7 2100.74   2
  -3   2  -3 33629.4 1987.96   1
   3  -2   3 34359.7 1873.92   7
  -3   2  -3 36629.2 2082.76   3
  -3   2  -3 38190.7 2015.27   6
  -3   2  -4-496.296 377.379   3
  -3   2  -4 716.833 441.485   8
  -3   2  -4 479.806 351.394   1
   3  -2   4 319.097 343.990   4
   3  -2   4 409.763 344.394   7
   3  -2   4 597.869 425.304   2
  -3   2  -4 236.175 235.008   6
   3  -2   5 7310.80 1086.63   2
   3  -2   5 6255.08 924.832   7
  -3   1   2 75412.0 2910.66   3
   3  -1  -2 73915.8 2797.67   5
  -3   1   2 79151.8 2958.75   1
  -3   1   2 71622.3 2997.85   8
   3  -1  -2 67974.0 2703.06   4
   3  -1  -2 72857.7 2756.94   2
  -3   1   2 77203.2 2552.17   6
  -3   1   1 113349. 3396.29   1
   3  -1  -1 114530. 3279.12   5
   3  -1  -1 109409. 3062.73   7
  -3   1   1 119830. 3457.25   8
   3  -1  -1 114878. 3395.69   4
   3  -1  -1 108865. 3367.14   2
  -3   1   1 103427. 2864.31   6
  -3   1   1 104670. 3194.39   3
   3  -1   0 84874.6 2875.12   5
   3  -1   0 80316.3 2948.16   4
   3  -1   0 81616.8 3043.90   2
   3  -1   0 81177.9 2690.48   7
  -3   1   0 78873.7 2388.70   6
  -3   1   0 78823.8 2819.17   1
  -3   1   0 77132.6 2867.84   3
   3  -1   1 44448.0 2067.56   5
  -3   1  -1 51855.2 2413.46   8
   3  -1   1 46100.2 2179.86   4
   3  -1   1 44280.0 2125.22   2
   3  -1   1 45664.7 1955.60   7
  -3   1  -1 41330.5 2049.71   1
  -3   1  -1 44726.9 1966.71   6
  -3   1  -1 41999.0 2031.27   3
  -3   1  -2 4270.36 712.612   3
   3  -1   2 5340.68 732.269   5
  -3   1  -2 6635.31 918.542   8
   3  -1   2 5082.77 803.892   2
   3  -1   2 4466.58 748.777   4
  -3   1  -2 5372.35 763.914   1
   3  -1   2 4326.87 638.880   7
  -3   1  -2 5361.16 724.060   6
  -3   1  -3 2148.63 550.853   3
   3  -1   3 2519.52 623.825   5
  -3   1  -3 2872.05 755.624   8
  -3   1  -3 1874.36 582.367   1
   3  -1   3 2163.25 557.545   4
   3  -1   3 1720.18 426.188   7
   3  -1   3 2841.99 677.180   2
  -3   1  -3 2918.93 586.287   6
   3  -1   4 8411.21 1034.85   2
  -3   1  -4 9230.27 1128.96   1
   3  -1   4 9438.16 944.073   7
  -3   1  -4 9367.52 1194.77   3
   3   0  -3 6801.89 862.134   5
  -3   0   3 3643.46 899.628   3
   3   0  -2 3799.22 654.954   2
  -3   0   2 3011.58 651.815   3
   3   0  -2 3398.57 629.198   5
  -3   0   2 3518.10 686.565   8
   3   0  -2 3413.72 707.284   4
  -3   0   2 2919.67 610.723   1
  -3   0   1 3041.82 545.343   1
   3   0  -1 3570.34 638.825   2
  -3   0   1 3575.68 607.758   3
   3   0  -1 3650.87 623.627   5
  -3   0   1 3702.95 540.941   9
  -3   0   1 3705.26 705.209   8
   3   0  -1 3477.26 603.815   4
   3   0   0 24.3143 262.685   2
  -3   0   0-233.647 226.082   3
  -3   0   0-52.9738 220.129   1
   3   0   0-63.3060 212.541   5
  -3   0   0 125.385 269.093   9
  -3   0   0-184.950 229.847   8
   3   0   0 140.257 253.797   4
   3   0   1 23401.8 1536.82   5
  -3   0  -1 26389.2 1757.20   8
   3   0   1 23115.7 1507.49   4
   3   0   1 23489.6 1512.97   2
  -3   0  -1 21240.5 1425.50   1
  -3   0  -1 21456.3 1444.83   3
   3   0   2 66903.6 2618.54   5
   3   0   2 64434.2 2558.74   4
   3   0   2 62229.4 2478.24   2
  -3   0  -2 62758.1 2448.25   1
  -3   0  -2 63252.9 2529.81   3
   3   0   3 39354.7 2136.38   5
   3   0   3 39009.7 2039.96   4
   3   0   3 39266.2 2032.74   2
  -3   0  -3 43609.9 2184.93   1
  -3   0  -3 40750.6 2156.47   3
  -3   0  -4 3161.16 966.296   1
  -3   0  -4 5371.28 1176.18   8
   3   0   4 3788.50 790.298   2
  -3  -1   3 121162. 3869.96   3
   3   1  -3 127548. 3575.11   5
  -3  -1   3 129749. 4395.50   8
   3   1  -3 132044. 3470.67   4
   3   1  -2 83311.5 2914.81   5
  -3  -1   2 91855.1 3003.13   1
  -3  -1   2 77941.4 2748.11   9
  -3  -1   2 97568.3 3317.36   8
   3   1  -2 80508.2 2692.11   4
   3   1  -2 84024.5 2835.30   2
  -3  -1   2 81534.8 2708.79   3
  -3  -1   1 594.876 306.681   1
   3   1  -1 496.638 340.449   2
  -3  -1   1 643.787 323.599   3
   3   1  -1 811.656 377.330   5
  -3  -1   1 480.341 253.873   9
  -3  -1   1 105.321 277.897   8
   3   1  -1 404.490 215.405   4
   3   1   0 30384.3 1742.16   5
  -3  -1   0 29529.3 1549.00   9
  -3  -1   0 32867.5 1986.35   8
   3   1   0 30723.4 1676.19   4
   3   1   0 29238.2 1667.98   2
  -3  -1   0 29562.8 1648.20   1
  -3  -1   0 28861.1 1610.64   3
   3   1   0 32134.0 1634.94  12
   3   1   1 184803. 4346.28   5
  -3  -1  -1 173869. 3763.00   9
   3   1   1 181106. 4131.69   4
   3   1   1 181274. 4156.36   2
  -3  -1  -1 180966. 4105.65   1
  -3  -1  -1 178078. 4058.70   3
   3   1   1 188459. 4054.39  12
   3   1   2 7838.04 977.058   5
  -3  -1  -2 8508.02 873.016   9
   3   1   2 7810.72 874.367   4
  -3  -1  -2 9344.20 1094.08   8
   3   1   2 6460.22 811.061   2
  -3  -1  -2 8020.76 948.355   1
  -3  -1  -2 8729.83 954.545   3
   3   1   2 8540.97 881.072  12
   3   1   3 31553.0 1923.37   5
  -3  -1  -3 33051.3 1770.94   9
   3   1   3 29306.9 1804.35   2
  -3  -1  -3 32021.7 1828.99   1
  -3  -1  -3 35432.6 2065.57   3
  -3  -1  -4 902.531 365.526   9
  -3  -1  -4 3104.91 777.180   1
  -3  -1  -4 1563.41 836.008   8
   3   1   4 2486.82 604.428   2
  -3  -2   3 7761.74 848.790   3
   3   2  -3 7483.45 904.811   5
  -3  -2   3 7800.19 1099.10   8
   3   2  -3 7144.99 777.744   4
   3   2  -2 129707. 3722.01   5
  -3  -2   2 147448. 3769.80   1
  -3  -2   2 159915. 4169.88   9
  -3  -2   2 167173. 4445.72   8
   3   2  -2 153144. 3637.22   4
   3   2  -2 146568. 3646.75   2
  -3  -2   2 146752. 3496.80   3
   3   2  -1 280.653 201.151   2
  -3  -2   1 757.082 322.085   3
   3   2  -1 272.023 229.009   5
  -3  -2   1 973.602 303.225   1
  -3  -2   1 1138.65 396.918   9
  -3  -2   1 735.090 424.570   8
   3   2  -1 555.780 331.601   4
   3   2   0 188947. 4514.85   5
  -3  -2   0 184441. 4250.83   9
   3   2   0 187292. 4062.01   4
   3   2   0 184705. 4054.29   2
  -3  -2   0 188858. 4047.86   1
  -3  -2   0 186384. 3990.59   3
   3   2   0 189015. 4270.26  12
  -3  -2  -1 1911.91 454.603   3
   3   2   1 2204.14 570.189   5
  -3  -2  -1 1745.98 461.408   9
  -3  -2  -1 1690.50 535.143   8
   3   2   1 1832.70 455.441   4
  -3  -2  -1 2020.57 467.856   1
   3   2   1 2102.41 489.038   2
   3   2   1 1938.94 466.188  12
  -3  -2  -2 1441.50 479.276   3
   3   2   2 1645.70 451.117   5
  -3  -2  -2 985.446 338.218   9
  -3  -2  -2 1694.16 562.851   8
  -3  -2  -2 1209.12 330.777   1
   3   2   2 1748.56 438.877   4
   3   2   2 1463.55 406.054   2
   3   2   2 942.042 362.267  12
   3   2   3 37797.6 2173.91   5
  -3  -2  -3 40802.3 2094.34   9
   3   2   3 39068.3 1985.08   2
  -3  -2  -3 39521.2 1952.21   1
   3   3  -4 296.661 245.107   5
   3   3  -3-156.425 266.464   5
  -3  -3   3 305.672 347.643   9
  -3  -3   3 42.3720 236.478   8
   3   3  -2 287.152 371.146   5
  -3  -3   2 156.989 295.005   9
  -3  -3   2-190.461 254.197   8
   3   3  -1 45167.1 2273.56   5
  -3  -3   1 49683.7 2357.97   9
  -3  -3   1 48574.7 2552.04   8
   3   3  -1 48133.1 2317.71  12
   3   3   0 8516.79 1015.80   5
  -3  -3   0 7521.31 952.094   9
  -3  -3   0 10133.9 1224.29   8
   3   3   0 7836.73 957.120  12
   3   3   1 171.810 270.979   5
  -3  -3  -1 63.9373 218.894   9
  -3  -3  -1-47.7318 321.065   8
   3   3   1 409.080 402.312  12
   3   3   2 211.597 268.047   5
  -3  -3  -2 393.018 319.205   9
  -3  -3  -2-256.141 405.885   8
   3   3   2 149.003 278.835  12
   3   3   3 8083.64 1077.20   5
  -3  -3  -3 7409.02 952.802   9
  -3  -3  -3 9658.12 1312.97   8
   3   4  -4 119111. 3524.84   5
   3   4  -3 24033.3 1804.30   5
  -3  -4   3 23667.2 1888.80   9
  -3  -4   3 28183.9 1976.03   8
   3   4  -2 3337.71 820.332  12
   3   4  -2 2283.63 637.766   5
  -3  -4   2 867.971 445.547   9
  -3  -4   2 2543.21 610.227   8
   3   4  -1 661.747 465.690  12
   3   4  -1-39.7636 293.813   5
  -3  -4   1-422.780 336.013   9
  -3  -4   1 133.926 342.788   8
   3   4   0 7096.31 983.022   5
  -3  -4   0 6426.07 894.822   9
  -3  -4   0 7945.37 1061.40   8
   3   4   0 7328.57 1028.96  12
   3   4   1 25673.2 1838.41   5
  -3  -4  -1 25736.4 1829.33   9
   3   4   1 26331.5 1881.14  12
   3   4   2 69950.7 2980.42   5
  -3  -4  -2 72420.1 3082.96   9
   3   4   2 78187.0 3279.14  12
   3   5  -4 16314.9 1523.60   5
  -3  -5   4 18431.9 1745.55   9
  -3  -5   4 16614.0 1442.55  15
   3   5  -3 1256.33 547.266   5
  -3  -5   3 831.224 474.974   9
  -3  -5   3 1598.24 572.790   8
  -3  -5   3 1381.72 394.133  15
   3   5  -2 4861.45 924.879  12
   3   5  -2 3973.94 804.257   5
  -3  -5   2 4945.50 856.725   9
  -3  -5   2 4446.44 783.681   8
  -3  -5   2 3828.71 683.288  16
   3   5  -1 10812.7 1186.66   5
  -3  -5   1 8073.67 1119.99   9
  -3  -5   1 10362.7 1236.50   8
   3   5  -1 9085.29 1175.61  12
   3   5   0 13588.0 1322.30   5
  -3  -5   0 13259.6 1377.11   9
  -3  -5   0 16798.1 1591.85   8
   3   5   0 14424.2 1494.42  12
   3   5   1 2458.85 606.228   5
  -3  -5  -1 3846.33 777.975   9
  -3  -5  -1 5052.44 970.484   8
   3   5   1 4468.52 885.871  12
  -3  -5  -2 25809.7 1999.67   9
   3   5   2 28003.0 2121.62  12
  -3  -5  -3 4764.77 852.472   9
  -3  -5  -3 7296.00 1145.91   8
  -3  -6   4 2572.88 778.132   9
  -3  -6   4 390.741 356.204  15
   3   6  -3 6012.47 1159.60  12
  -3  -6   3 5327.24 1024.83   9
  -3  -6   3 6888.57 1013.71  16
  -3  -6   3 5863.55 944.444  15
   3   6  -3 6719.69 1077.94  14
   3   6  -3 6873.44 1248.37  13
  -3  -6   2 10281.6 1354.97   9
  -3  -6   2 9456.95 1125.55  16
  -3  -6   2 9073.29 1067.84  15
   3   6  -2 10797.3 1304.63  14
   3   6  -2 11411.7 1397.22  13
   3   6  -2 11142.9 1366.32  12
  -3  -6   1 600.634 457.751   9
  -3  -6   1 746.337 405.152  16
  -3  -6   1-521.628 393.226  15
   3   6  -1 309.512 385.754  14
   3   6  -1-627.798 660.098  13
   3   6  -1-40.3691 361.965  12
  -3  -6   0 7680.97 1170.82   9
  -3  -6   0 4714.20 746.898  16
   3   6   0 6463.35 1095.80  12
  -3  -6  -1 14009.1 1549.86   9
   3   6   1 13092.6 1509.66  12
  -3  -6  -2 2494.55 694.621   9
   3   6   2 2336.79 685.010  12
   3   7  -4 2238.36 666.271  12
  -3  -7   4 3314.68 897.437   9
  -3  -7   4 3121.96 731.189  15
   3   7  -4 2586.05 842.838  13
  -3  -7   3 15234.1 1772.03   9
  -3  -7   3 13988.5 1561.79  16
  -3  -7   3 13549.7 1458.95  15
   3   7  -3 13132.6 1565.98  14
   3   7  -3 11721.4 1667.93  13
   3   7  -3 12462.6 1643.25  12
  -3  -7   2 2871.81 821.977   9
  -3  -7   2 2348.08 685.485  16
  -3  -7   2 2313.71 697.798  15
   3   7  -2 3920.92 902.259  14
   3   7  -2 4136.99 934.694  13
   3   7  -2 2219.44 848.157  12
  -3  -7   1 37631.0 2653.86   9
  -3  -7   1 30982.8 2239.25  16
  -3  -7   1 31759.0 2225.89  15
   3   7  -1 37327.1 2491.95  14
  -3  -7   0 6293.68 1116.92   9
  -3  -7   0 5849.73 1010.59  16
  -3  -7   0 6753.27 1115.60  15
   3   7   0 6419.32 1023.91  14
   3   7   0 9694.83 1555.13  13
   3   7   0 5877.82 1128.82  12
  -3  -7  -1 11751.6 1511.36   9
  -3  -7  -1 9657.81 1291.23  16
   3   7   1 11121.7 1349.72  14
   3   7   1 11486.5 1542.26  12
  -3  -7  -2 7976.46 1280.79   9
  -3  -8   4-158.858 505.734   9
  -3  -8   4 62.1389 400.159  15
   3   8  -4 836.080 846.998  13
  -3  -8   3 3892.59 1052.18   9
  -3  -8   3 3386.58 787.036  16
  -3  -8   3 1714.87 615.836  15
   3   8  -3 3568.71 910.953  14
   3   8  -3 2823.88 865.577  13
   3   8  -3 2830.67 899.566  12
  -3  -8   2 1980.28 719.011   9
  -3  -8   2 880.601 595.137  16
  -3  -8   2 2019.32 561.983  15
   3   8  -2 2652.79 1053.69  14
   3   8  -2 1400.87 613.368  13
   3   8  -2 1898.81 844.659  12
  -3  -8   1 363.983 603.156   9
  -3  -8   1 636.724 468.794  16
  -3  -8   1 308.828 383.217  15
   3   8  -1-458.062 660.094  14
   3   8  -1-55.7994 554.223  13
   3   8  -1 769.960 704.297  12
  -3  -8   0 574.539 568.493   9
  -3  -8   0 606.244 501.651  16
   3   8   0 1039.49 504.285  14
   3   8   0 1455.67 814.660  13
  -3  -8   0-274.011 481.995  15
   3   8   0-58.9321 517.801  12
  -3  -8  -1 2879.67 845.793   9
  -3  -8  -1 1088.78 576.430  16
   3   8   1 1323.27 635.609  14
   3   8   1 1334.62 539.689  12
  -4   6   1-331.472 472.045   6
  -4   6   1-206.242 515.592   3
   4  -6  -1 125.354 437.677   4
  -4   6   0-1603.94 892.779   6
  -4   6   0-371.422 481.335   3
   4  -6   0-1014.44 715.626   2
   4  -6   0 145.093 466.794   4
   4  -6   0 80.8985 423.003   7
  -4   6  -1 381.854 503.272   6
  -4   6  -1 719.921 600.642   3
   4  -6   1 331.770 467.571   2
   4  -6   1-158.445 513.187   4
  -4   6  -1 503.778 408.225   1
   4  -6   1-350.941 464.101   7
  -4   6  -2 4158.98 979.787   6
  -4   6  -2 3495.57 911.204   3
   4  -6   2 2723.97 736.504   2
   4  -6   2 2934.02 825.891   4
  -4   6  -2 2681.89 815.396   1
   4  -6   2 3843.01 975.875   7
  -4   6  -3-17.1821 450.094   3
   4  -6   3-38.4733 448.738   2
   4  -6   3 517.597 493.921   4
   4  -6   3-616.460 661.773   7
  -4   6  -3 841.556 606.480   1
  -4   6  -4 8514.94 1500.91   3
  -4   6  -4 6439.81 1342.46   1
  -4   6  -5 1878.58 933.438   1
   4  -5  -1 27776.9 2250.50   4
   4  -5  -1 25173.6 2105.28   7
   4  -5  -1 25454.9 2137.67   2
  -4   5   1 23418.7 2067.24   6
  -4   5   1 23086.8 2194.44   3
  -4   5   0 2836.12 790.340   1
  -4   5   0 3242.04 885.415   6
  -4   5   0 2166.98 679.978   3
   4  -5   0 3729.53 864.479   2
   4  -5   0 3495.07 802.714   4
   4  -5   0 3287.11 880.098   7
  -4   5  -1 6427.87 1091.93   6
  -4   5  -1 7987.06 1281.04   3
   4  -5   1 7068.74 1231.25   2
   4  -5   1 8578.13 1326.13   4
  -4   5  -1 7420.30 1139.50   1
   4  -5   1 6990.58 1087.17   7
  -4   5  -2 551.056 590.309   6
   4  -5   2 816.870 656.441   2
  -4   5  -2 1877.45 732.612   3
   4  -5   2 893.665 557.486   4
   4  -5   2 542.817 608.603   7
  -4   5  -2-232.918 373.904   1
  -4   5  -3 4180.80 903.265   6
   4  -5   3 3152.07 805.306   2
  -4   5  -3 4408.15 989.814   3
  -4   5  -3 3690.44 885.412   1
   4  -5   3 3750.56 913.854   4
   4  -5   3 4229.91 896.229   7
   4  -5   4 1190.18 666.173   2
  -4   5  -4 442.177 563.837   3
  -4   5  -4 34.6376 446.481   1
   4  -5   4-155.683 611.651   4
   4  -5   4 1382.99 595.337   7
  -4   5  -4 1021.35 490.609   6
  -4   5  -5 1332.59 645.205   1
   4  -5   5 1106.01 592.305   7
   4  -5   5 418.280 625.051   2
  -4   4   1 3080.47 824.148   6
  -4   4   1 2870.38 826.807   3
   4  -4  -1 1761.87 548.881   2
  -4   4   1 2230.06 690.502   1
   4  -4  -1 820.862 479.555   4
   4  -4  -1 2408.42 667.497   7
  -4   4   0 3320.33 768.477   6
  -4   4   0 3477.72 796.380   3
  -4   4   0 3622.14 813.907   1
   4  -4   0 3319.60 723.305   2
   4  -4   0 4080.07 889.709   4
   4  -4   0 3778.59 825.612   7
  -4   4  -1 3973.73 835.069   6
   4  -4   1 4792.29 970.116   2
  -4   4  -1 4203.73 874.790   3
  -4   4  -1 4144.82 851.026   1
   4  -4   1 4398.78 983.985   4
   4  -4   1 3708.40 816.781   7
   4  -4   2 10275.3 1352.42   4
   4  -4   2 9036.53 1309.88   2
  -4   4  -2 8372.29 1143.51   1
   4  -4   2 8072.60 1173.99   7
  -4   4  -2 8645.68 1271.11   3
  -4   4  -2 9104.26 1205.90   6
  -4   4  -3 3639.51 796.763   6
   4  -4   3 3658.39 899.168   2
  -4   4  -3 3868.63 871.494   3
  -4   4  -3 2658.68 714.873   1
   4  -4   3 4146.92 940.513   4
   4  -4   3 2881.87 737.839   7
   4  -4   4 27824.6 2248.81   4
   4  -4   4 28147.6 2256.54   2
   4  -4   4 26911.5 2166.39   7
  -4   4  -4 29719.4 2440.83   3
  -4   4  -4 27454.7 2345.50   1
  -4   4  -4 25433.0 2144.15   6
   4  -4   5 518.261 557.021   7
  -4   4  -5 704.460 586.602   1
   4  -4   5 86.7430 397.050   2
  -4   3   2-54.7054 382.198   6
   4  -3  -2 287.446 314.451   2
   4  -3  -2 802.948 350.390   4
  -4   3   1 37212.2 2497.30   1
   4  -3  -1 39319.3 2502.07   4
   4  -3  -1 39721.4 2398.38   7
   4  -3  -1 32110.9 2243.96   2
  -4   3   1 40145.6 2398.66   6
  -4   3   1 40227.6 2557.56   3
  -4   3   0 6457.86 943.428   6
   4  -3   0 6304.05 1017.40   2
  -4   3   0 6213.83 999.656   3
  -4   3   0 6458.63 1045.46   1
   4  -3   0 8091.39 1200.04   4
   4  -3   0 7331.34 1062.99   7
  -4   3  -1 697.301 416.418   6
   4  -3   1 1664.27 710.336   2
  -4   3  -1 1044.74 516.255   3
   4  -3   1 697.778 708.176   4
  -4   3  -1 230.686 362.864   1
   4  -3   1 368.436 463.113   7
   4  -3   2 8326.00 1161.90   2
  -4   3  -2 7951.59 1162.34   3
   4  -3   2 8341.67 1196.76   4
   4  -3   2 9092.41 1199.11   7
  -4   3  -2 8383.36 1073.17   6
  -4   3  -2 8295.06 1197.65   1
  -4   3  -3-189.706 358.637   1
  -4   3  -3 671.036 494.723   3
   4  -3   3 435.815 551.395   4
   4  -3   3 727.997 560.298   7
  -4   3  -3 619.878 461.246   6
   4  -3   3 290.473 318.096   2
   4  -3   4 10392.9 1402.91   4
   4  -3   4 8780.86 1257.18   2
   4  -3   4 10220.5 1269.00   7
  -4   3  -4 11453.4 1511.98   3
  -4   3  -4 9786.00 1320.16   1
  -4   3  -4 8224.06 1203.58   6
   4  -3   5 13258.7 1531.33   2
   4  -3   5 14530.2 1579.50   7
  -4   2   2 701.396 378.155   3
   4  -2  -2 563.585 336.116   5
   4  -2  -2 924.703 499.965   2
   4  -2  -2 831.401 453.202   4
  -4   2   1 2250.96 672.287   3
   4  -2  -1 1315.08 495.738   2
  -4   2   1 2560.62 727.175   1
   4  -2  -1 1721.20 577.778   5
  -4   2   1 1991.82 555.568   8
   4  -2  -1 1867.22 747.657   4
   4  -2   0 5773.47 1004.85   2
  -4   2   0 5222.73 895.651   3
  -4   2   0 4994.28 864.678   1
   4  -2   0 6670.08 1014.76   5
  -4   2   0 6341.81 1008.05   8
   4  -2   0 5346.49 947.955   4
   4  -2   1 2736.93 681.018   2
  -4   2  -1 3590.61 780.007   3
   4  -2   1 3316.73 784.065   5
  -4   2  -1 3564.41 779.876   1
  -4   2  -1 3603.84 748.152   8
   4  -2   1 2582.32 718.620   4
   4  -2   2 70887.2 3197.85   5
   4  -2   2 66654.1 3249.09   4
   4  -2   2 64633.3 3178.29   2
  -4   2  -2 65824.0 3091.61   1
  -4   2  -2 62592.5 3020.60   3
  -4   2  -3 1365.56 622.380   3
   4  -2   3 1424.89 624.165   4
  -4   2  -3 2113.45 672.818   1
   4  -2   3 1792.92 615.862   2
  -4   2  -4 716.310 493.033   3
   4  -2   4 635.050 471.784   4
  -4   2  -4 1641.72 647.296   1
   4  -2   4 865.697 587.228   2
  -4   2  -5 90.5203 580.840   1
   4  -2   5 728.868 540.113   2
   4  -1  -2 9533.93 1165.55   5
  -4   1   2 9303.08 1269.63   1
  -4   1   2 9123.72 1332.68   8
   4  -1  -2 9156.18 1201.26   4
   4  -1  -2 9096.64 1155.67   2
  -4   1   2 12386.4 1509.48   3
  -4   1   1 22538.8 1785.02   1
   4  -1  -1 21801.0 1763.43   5
  -4   1   1 23336.0 1834.83   8
   4  -1  -1 21003.6 1738.04   4
   4  -1  -1 21730.0 1784.50   2
  -4   1   1 21398.4 1707.00   3
   4  -1   0 8096.70 1099.97   5
  -4   1   0 8560.36 1150.77   8
   4  -1   0 8012.27 1125.27   4
   4  -1   0 8246.26 1125.96   2
  -4   1   0 7228.33 1005.00   1
  -4   1   0 8372.09 1099.03   3
   4  -1   1 66778.5 3103.25   5
  -4   1  -1 61517.5 3030.31   8
   4  -1   1 60660.7 3008.93   4
   4  -1   1 59354.2 2982.24   2
  -4   1  -1 59952.5 2822.32   3
  -4   1  -1 56301.9 2796.09   1
   4  -1   2 2324.79 637.861   2
  -4   1  -2 1869.98 564.201   1
  -4   1  -2 2888.23 717.622   3
   4  -1   2 2130.43 638.011   5
  -4   1  -2 1000.81 433.848   8
   4  -1   2 2313.25 664.328   4
  -4   1  -3 1073.58 516.225   3
   4  -1   3 902.396 440.643   5
  -4   1  -3 1632.02 587.715   8
   4  -1   3 1076.07 583.734   4
  -4   1  -3 870.390 452.471   1
   4  -1   3 581.681 416.683   2
  -4   1  -4 4933.95 1001.76   3
  -4   1  -4 5153.13 1102.44   8
  -4   1  -4 4612.24 968.542   1
   4  -1   4 4432.90 910.519   2
  -4   1  -5-316.048 804.174   8
   4  -1   5 642.933 580.425   2
  -4   0   3 2822.47 1010.24   3
   4   0  -3 3695.85 806.974   5
   4   0  -3 3035.41 737.111   4
   4   0  -2 144880. 4566.02   5
  -4   0   2 150605. 4830.58   1
  -4   0   2 159701. 5293.79   8
   4   0  -2 134639. 4322.66   4
   4   0  -2 142878. 4485.16   2
  -4   0   2 156557. 4945.26   3
   4   0  -1 111.803 294.102   2
  -4   0   1 352.778 332.618   3
   4   0  -1 290.001 379.567   5
  -4   0   1 547.679 496.618   8
   4   0  -1 633.541 485.778   4
  -4   0   1 297.642 349.822   1
  -4   0   0 69819.1 3046.09   1
   4   0   0 73238.1 3267.20   5
  -4   0   0 70320.4 3257.99   8
   4   0   0 73842.7 3230.52   4
   4   0   0 72471.9 3237.80   2
  -4   0   0 69194.3 2996.89   3
   4   0   1 691.200 429.183   2
  -4   0  -1-173.545 293.571   3
   4   0   1 167.996 331.559   5
  -4   0  -1 17.2863 294.879   1
  -4   0  -1 354.917 424.750   8
   4   0   1-80.6025 407.351   4
  -4   0  -2 1750.46 475.123   3
   4   0   2 1605.50 478.340   5
  -4   0  -2 3176.97 815.526   8
   4   0   2 2965.75 782.327   4
   4   0   2 2327.21 585.088   2
  -4   0  -2 1957.27 577.253   1
  -4   0  -3-413.243 443.316   3
   4   0   3-356.899 486.012   5
  -4   0  -3-64.0480 377.423   8
   4   0   3 382.743 435.518   4
  -4   0  -3-94.2702 378.580   1
   4   0   3 273.036 452.210   2
   4   0   4 21720.8 1957.76   2
  -4   0  -4 25683.7 2261.54   1
  -4   0  -4 19550.7 1965.91   3
   4   1  -3 7690.30 1092.73   5
  -4  -1   3 6405.40 1051.31   3
   4   1  -3 7445.59 963.659   4
  -4  -1   3 5987.50 1187.23   8
   4   1  -2 35717.6 2293.32   5
  -4  -1   2 34395.9 2252.86   1
  -4  -1   2 37569.0 2514.19   8
   4   1  -2 37848.3 2200.23   4
   4   1  -2 38581.0 2293.83   2
  -4  -1   2 39379.8 2278.91   3
  -4  -1   1 9372.45 1118.29   1
   4   1  -1 8487.19 1128.29   5
  -4  -1   1 9750.33 1298.46   8
   4   1  -1 8169.41 1062.07   4
   4   1  -1 10734.6 1235.15   2
  -4  -1   1 9307.46 1093.35   3
   4   1   0 3095.61 773.932   2
  -4  -1   0 3260.85 676.362   3
   4   1   0 3919.99 790.199   5
  -4  -1   0 2697.08 688.616   8
   4   1   0 2903.97 696.332   4
  -4  -1   0 2903.94 624.398   1
   4   1   1 29983.5 2083.39   5
   4   1   1 33763.8 2144.32   4
  -4  -1  -1 29211.6 2147.58   8
   4   1   1 31567.2 2120.57   2
  -4  -1  -1 30644.7 2002.74   3
  -4  -1  -1 31990.8 2033.82   1
   4   1   2 22667.5 1873.93   5
   4   1   2 21245.4 1769.95   4
  -4  -1  -2 21513.3 1888.36   8
   4   1   2 19998.2 1705.20   2
  -4  -1  -2 19899.9 1625.16   1
  -4  -1  -2 20969.4 1756.94   3
  -4  -1  -3 1694.04 554.824   3
   4   1   3 1509.32 566.374   5
  -4  -1  -3 1145.32 643.390   8
  -4  -1  -3 963.800 456.016   1
   4   1   3 800.603 432.768   2
  -4  -1  -4 598.072 567.455   8
  -4  -1  -4 641.545 384.606   1
   4   1   4 809.564 361.864   2
   4   2  -3 742.372 490.543   5
  -4  -2   3 738.050 530.524   8
   4   2  -2-253.207 422.754  12
   4   2  -2-258.254 451.953   5
  -4  -2   2 245.848 269.819   9
  -4  -2   2-30.4065 416.519   8
   4   2  -1 2055.50 604.791   5
  -4  -2   1 2601.26 681.310   9
  -4  -2   1 2478.64 757.969   8
   4   2  -1 2615.56 665.915  12
   4   2   0 5448.06 956.614   5
  -4  -2   0 4123.90 718.050   9
  -4  -2   0 4109.99 844.113   8
   4   2   0 4124.50 782.292  12
   4   2   1 5348.39 917.492   2
   4   2   1 4726.97 959.674   5
  -4  -2  -1 3429.22 786.533   8
   4   2   2 62163.3 3142.32   5
   4   2   2 61181.7 2940.44   4
  -4  -2  -2 57468.5 3194.72   8
   4   2   2 56836.4 2827.47   2
  -4  -2  -2 64914.4 3121.48   3
   4   2   3 1717.59 698.697   5
  -4  -2  -3 3435.12 900.553   8
  -4  -2  -3 2524.64 595.971   1
   4   2   3 2831.66 716.160   2
  -4  -2  -4 174.399 458.054   8
   4   2   4 517.238 293.296   2
   4   3  -3 4414.61 855.485   5
  -4  -3   3 4128.78 1060.41   8
   4   3  -2 3527.23 760.942  12
   4   3  -2 4381.65 862.110   5
  -4  -3   2 3564.96 819.265   9
  -4  -3   2 3311.86 859.916   8
   4   3  -1 19948.7 1847.29   5
  -4  -3   1 18242.5 1676.83   9
  -4  -3   1 20275.9 1825.38   8
   4   3  -1 20815.3 1748.96  12
   4   3   0 3970.19 886.503   5
  -4  -3   0 4482.45 900.919   9
  -4  -3   0 3793.33 852.281   8
   4   3   0 4178.48 851.099  12
   4   3   1 262.806 354.601   5
  -4  -3  -1 406.043 453.352   9
  -4  -3  -1-258.108 517.958   8
   4   3   1-80.2487 423.992  12
   4   3   2 3359.74 750.827   5
  -4  -3  -2 3955.98 790.250   9
  -4  -3  -2 2621.05 742.773   8
   4   3   2 3665.47 800.584  12
   4   3   3 429.310 368.666   5
  -4  -3  -3 214.749 527.252   9
  -4  -3  -3 497.870 492.793   8
   4   4  -4 1692.30 684.575   5
   4   4  -3 832.874 543.356  12
   4   4  -3 120.637 336.897   5
  -4  -4   3 332.709 378.681   9
   4   4  -2 2122.81 609.488  12
   4   4  -2 1565.71 513.740   5
  -4  -4   2 1201.44 559.737   9
  -4  -4   2 1897.46 572.643   8
   4   4  -1 15.9569 457.904   5
  -4  -4   1-326.219 367.029   9
  -4  -4   1-40.9791 407.857   8
   4   4  -1 621.253 533.401  12
   4   4   0 931.928 533.014   5
  -4  -4   0-8.88322 356.028   9
  -4  -4   0 196.797 464.853   8
   4   4   0-746.222 574.346  12
   4   4   1 347.830 452.406   5
  -4  -4  -1 1136.18 584.644   9
  -4  -4  -1 792.413 470.825   8
   4   4   1 672.169 532.249  12
   4   4   2 6013.46 981.560   5
  -4  -4  -2 4737.67 971.963   9
  -4  -4  -2 5042.06 1076.14   8
   4   4   2 7446.19 1273.87  12
  -4  -4  -3 2921.88 741.509   9
  -4  -4  -3 1680.75 643.504   8
   4   5  -4 13.7724 452.129  12
   4   5  -4-504.109 379.264   5
   4   5  -3 1821.33 763.262  12
   4   5  -3 904.664 694.224   5
  -4  -5   3 1560.89 800.316   9
  -4  -5   3 1735.00 820.817   8
   4   5  -2 452.404 595.809   5
  -4  -5   2 759.841 580.476   9
  -4  -5   2 272.992 379.830   8
   4   5  -2-130.813 514.448  12
   4   5  -1 28149.4 2370.36   5
  -4  -5   1 30408.7 2349.01   9
   4   5  -1 33127.7 2472.18  12
   4   5   0 293.448 523.606   5
  -4  -5   0 971.941 590.656   9
  -4  -5   0-84.6174 414.053   8
   4   5   0 251.424 411.370  12
   4   5   1 9133.57 1343.88   5
  -4  -5  -1 9050.56 1290.06   9
  -4  -5  -1 7839.09 1301.81   8
   4   5   1 9905.93 1450.82  12
   4   5   2-891.636 615.688   5
  -4  -5  -2-184.566 385.889   9
  -4  -5  -2 383.326 549.359   8
   4   5   2-338.559 468.224  12
  -4  -5  -3 291.566 503.897   8
  -4  -6   3 633.976 439.985   9
   4   6  -3 2088.44 757.848  12
  -4  -6   2 9323.98 1425.87   9
   4   6  -2 9633.20 1547.67  12
  -4  -6   1 343.916 509.472   9
   4   6  -1-979.248 668.645  12
  -4  -6   0 806.706 636.402   9
   4   6   0 1824.74 827.210  12
   4   6   1 229.401 594.016   5
  -4  -6  -1 152.442 522.595   9
   4   6   1-659.891 595.720  12
  -4  -6  -2-179.229 412.855   9
  -4  -6  -2-477.008 511.529   8
  -5   2   1 861.383 587.146   3
   5  -2  -1 256.107 373.244   2
  -5   2   1-614.519 544.439   1
   5  -2  -1-725.671 617.932   4
  -5   2   0 16061.7 1995.61   1
   5  -2   0 18762.1 2025.20   4
   5  -2   0 16877.7 1917.43   2
  -5   2   0 16230.5 1927.07   3
  -5   2  -1 3831.65 894.830   3
   5  -2   1 3802.89 935.536   2
  -5   2  -1 2696.57 848.822   1
   5  -2   1 3376.12 932.807   4
  -5   2  -2 3366.10 805.237   1
   5  -1  -2 14235.3 1713.40   5
  -5   1   2 9182.23 1775.15   3
   5  -1  -2 13926.7 1750.56   4
   5  -1  -2 11860.9 1532.35   2
  -5   1   1 2973.35 909.007   3
   5  -1  -1 2883.93 862.168   5
   5  -1  -1-3.70571 712.411   2
  -5   1   1 1097.98 647.988   1
  -5   1   1 2014.29 830.365   8
   5  -1  -1 1826.76 705.826   4
  -5   1   0 4083.13 962.702   1
  -5   1   0 3868.34 897.291   3
   5  -1   0 1242.43 1113.28   2
   5  -1   0 5525.13 1082.82   5
  -5   1   0 2601.11 799.516   8
   5  -1   0 6853.70 1248.30   4
  -5   1  -1 5951.00 1039.11   3
   5  -1   1 1160.54 1114.75   2
   5  -1   1 7025.90 1269.07   5
  -5   1  -1 4194.95 977.021   1
  -5   1  -1 3018.59 876.654   8
   5  -1   1 5461.79 1040.19   4
   5  -1   2 11099.1 1566.32   5
  -5   1  -2 7116.24 1352.81   8
   5  -1   2 10449.5 1498.95   4
  -5   1  -2 9881.90 1434.24   3
  -5   1  -2 9349.98 1389.47   1
   5  -1   3 8059.07 1397.42   5
  -5   1  -3 6772.71 1273.15   1
  -5   1  -3 4710.24 1147.93   8
   5  -1   3 6769.17 1182.55   4
  -5   1  -4-704.723 922.814   8
  -5   0   2 1737.85 817.836   3
   5   0  -2 1234.79 488.811   5
   5   0  -2 61.4524 524.886   2
  -5   0   2 889.297 606.588   8
   5   0  -2 1457.15 749.144   4
  -5   0   1 8279.27 1342.22   3
  -5   0   1 9497.91 1419.72   1
   5   0  -1 10695.4 1493.20   5
  -5   0   1 7446.81 1340.53   8
   5   0  -1 9520.98 1305.51   4
  -5   0   0-396.014 458.398   3
   5   0   0-6.35458 401.756   2
   5   0   0 842.637 642.577   5
  -5   0   0 1452.59 690.223   8
   5   0   0 850.149 662.855   4
  -5   0   0 758.750 558.045   1
  -5   0  -1 3004.53 818.389   1
  -5   0  -1 3815.94 820.005   3
   5   0   1 1128.46 923.215   2
   5   0   1 2212.21 727.813   5
  -5   0  -1 1313.06 522.004   8
   5   0   1 2985.00 841.148   4
   5   0   2 11240.2 1546.27   5
  -5   0  -2 5743.45 1066.58   8
   5   0   2 10108.8 1458.03   4
   5   0   2 10758.3 1505.53   2
  -5   0  -2 9573.93 1344.86   1
  -5   0  -2 10936.4 1488.14   3
   5   0   3 20.4509 86.3301   2
  -5   0  -3 13.4461 90.7117   3
   5   0   3 18.4459 88.6258   5
  -5   0  -3 17.4667 65.7164   1
  -5   0  -3 18.7796 86.6978   8
  -5   0  -4 2259.16 894.101   1
  -5   0  -4 140.611 890.426   8
  -5  -1   2 465.920 413.347   3
   5   1  -2 2214.90 706.314   5
  -5  -1   2 1523.55 697.488   8
  -5  -1   1 2365.43 733.029   3
   5   1  -1 3096.32 860.776   5
   5   1  -1 393.389 666.707   2
  -5  -1   1 958.225 564.102   8
   5   1  -1 1536.96 529.635   4
  -5  -1   0 3411.96 831.747   1
  -5  -1   0 2561.79 746.549   3
   5   1   0 233.685 823.328   2
   5   1   0 3294.23 906.461   5
  -5  -1   0 2510.00 783.257   8
   5   1   0 3223.72 778.599   4
  -5  -1  -1 3962.43 915.184   3
   5   1   1 769.815 979.854   2
  -5  -1  -1 4544.42 944.466   1
   5   1   1 7524.47 1297.73   5
  -5  -1  -1 2705.25 847.133   8
   5   1   1 6404.05 1135.40   4
  -5  -1  -2 369.847 545.665   3
   5   1   2-330.438 667.626   2
   5   1   2-48.7368 654.819   5
  -5  -1  -2 974.154 504.973   1
  -5  -1  -2 975.260 661.758   8
   5   1   2 509.790 502.531   4
  -5  -1  -3 3951.11 1098.25   3
  -5  -1  -3 4608.68 964.086   1
  -5  -1  -3 3111.95 1077.96   8
   5   2  -2 2499.23 726.060   5
  -5  -2   2 998.560 640.022   8
   5   2  -1 414.521 531.209   5
  -5  -2   1-958.218 535.099   8
   5   2   0 674.402 556.369   5
  -5  -2   0-881.352 641.290   8
  -5  -2  -1 717.071 606.245   8
  -5  -2  -2 2179.37 735.338   8
  -5  -3   1 6438.94 1175.19   8
   0   0   0    0.00    0.00   0

TITL dimethyl_ether_phase_gamma_4_50GPa in P-1
REM P-1 (#2 in standard setting)
CELL 0.71073   4.339362   8.414284  12.820502  90.5463  93.8902  90.8325
ZERR    8.00   0.001157   0.002145   0.006263   0.0448   0.0573   0.0223
LATT  1
SFAC C H O
UNIT 16.00 48.00 8.00
TREF
HKLF 4
END
;
_shelx_hkl_checksum                77950
_olex2_submission_special_instructions  'No special instructions were received'

 #############################################################################

data_dimethyl_ether_phase_gamma_5_60GPa

_audit_creation_method
;
Olex2 1.5
(compiled 2022.04.07 svn.rca3783a0 for OlexSys, GUI svn.r6498)
;
_shelx_SHELXL_version_number       '2018/3'

_audit_contact_author_address 

; Faculty of Chemistry 
  Adam Mickiewicz University  
  Uniwersytetu Pozna\'nskiego 8
  61-614 Pozna\'n
  Poland 
;
 
_audit_contact_author_email   
;
marcinp@amu.edu.pl
;
     
_audit_contact_author_name         'Podsiad\/lo, Marcin'
_audit_contact_author_phone        ?


# TITLE AND AUTHOR LIST  

loop_
_publ_contact_author_id_orcid

'0000-0001-6931-1059'  
'0000-0002-4460-4362'
'0000-0003-2504-1119'
'0000-0001-7577-4527'
'0000-0002-1439-7278' 
'0000-0001-6702-1875'

_publ_author_name 

;
 'Sacharczuk, Natalia' 
Faculty of Chemistry 
  Adam Mickiewicz University  
  Uniwersytetu Pozna\'nskiego 8
  61-614 Pozna\'n
  Poland 
 
 'Olejniczak, Anna' 
Faculty of Chemistry 
  Adam Mickiewicz University  
  Uniwersytetu Pozna\'nskiego 8
  61-614 Pozna\'n
  Poland 

 'Bujak, Maciej' 
Faculty of Chemistry
  University of Opole
  Oleska 48 
  45-052 Opole
  Poland

 'Dziubek, Kamil' 
 Faculty of Chemistry 
  Adam Mickiewicz University  
  Uniwersytetu Pozna\'nskiego 8
  61-614 Pozna\'n
  Poland 
 
 'Katrusiak, Andrzej' 
Faculty of Chemistry 
  Adam Mickiewicz University  
  Uniwersytetu Pozna\'nskiego 8
  61-614 Pozna\'n
  Poland 
 
'Podsiad\/lo, Marcin' 
Faculty of Chemistry 
  Adam Mickiewicz University  
  Uniwersytetu Pozna\'nskiego 8
  61-614 Pozna\'n
  Poland 
;
 

 #############################################################################

# start Validation Reply Form
_vrf_ATOM007_dimethyl_ether_phase_gamma_5_60GPa
;
PROBLEM: _atom_site_aniso_label is missing

RESPONSE: The structure was refined isotropically because of the 
overall poor diffraction quality of the crystal and limited data 
by the DAC opening angle.
;
_vrf_PLAT029_dimethyl_ether_phase_gamma_5_60GPa
;
PROBLEM: _diffrn_measured_fraction_theta_full value Low .      0.330 Why? 
 
RESPONSE: The generated Alerts A, B and C are the typical high-pressure 
crystallography warnings. A single crystal of DME was obtained using 
in-situ high-pressure crystallization technique in a diamond-anvil 
cell (DAC). The DAC imposes severe restrictions on which reflections 
can be collected,resulting in incomplete data set and, as a result, 
in missing reflections, poor data/parameter ratio and low-bond precision.
;
_vrf_PLAT201_dimethyl_ether_phase_gamma_5_60GPa
;
PROBLEM: Isotropic non-H Atoms in Main Residue(s) .......         12 Report

RESPONSE: The structure was refined isotropically because of the 
overall poor diffraction quality of the crystal and limited data 
by the DAC opening angle.
;
_vrf_PLAT031_dimethyl_ether_phase_gamma_5_60GPa
;
PROBLEM: Refined Extinction Parameter Within Range of ...      2.400 Sigma 

RESPONSE: In our opinion the application of extinction improved our results.
;
_vrf_PLAT196_dimethyl_ether_phase_gamma_5_60GPa
;
PROBLEM: No TEMP record and _measurement_temperature .NE.        293 Degree

RESPONSE: Data were collected at room temperature (295(2) K).
;
_vrf_PLAT413_dimethyl_ether_phase_gamma_5_60GPa
;
PROBLEM: Short Inter XH3 .. XHn     H23      ..H62      .       1.93 Ang.
  
RESPONSE: These alerts are generated because there 
is a large amount of disorder in the structure. 
;
_vrf_PLAT911_dimethyl_ether_phase_gamma_5_60GPa
;
PROBLEM: Missing FCF Refl Between Thmin & STh/L=    0.600        560 Report

RESPONSE: These reflections were probably affected by unexpected 
deviations in their intensities for symmetry equivalent measurements 
and omitted during initial data reduction.
;

_publ_section_references
;
Dolomanov, O.V., Bourhis, L.J., Gildea, R.J, Howard, J.A.K. & Puschmann, H.
 (2009), J. Appl. Cryst. 42, 339-341.

Sheldrick, G.M. (2008). Acta Cryst. A64, 112-122.

Sheldrick, G.M. (2015). Acta Cryst. C71, 3-8.
;
_chemical_name_common              ?
_chemical_name_systematic          'dimethyl ether'
_chemical_formula_moiety           'C2 H6 O'
_chemical_formula_sum              'C2 H6 O'
_chemical_formula_weight           46.07
_chemical_melting_point            ?
loop_
  _atom_type_symbol
  _atom_type_description
  _atom_type_scat_dispersion_real
  _atom_type_scat_dispersion_imag
  _atom_type_scat_source
 'C' 'C' 0.0033 0.0016 'International Tables Vol C Tables 4.2.6.8 and 6.1.1.4'
 'H' 'H' 0.0000 0.0000 'International Tables Vol C Tables 4.2.6.8 and 6.1.1.4'
 'O' 'O' 0.0106 0.0060 'International Tables Vol C Tables 4.2.6.8 and 6.1.1.4'

_shelx_space_group_comment
;
The symmetry employed for this shelxl refinement is uniquely defined
by the following loop, which should always be used as a source of
symmetry information in preference to the above space-group names.
They are only intended as comments.
;
_space_group_crystal_system        'triclinic'
_space_group_IT_number             2
_space_group_name_H-M_alt          'P -1'
_space_group_name_Hall             '-P 1'
loop_
  _space_group_symop_operation_xyz
 'x, y, z'
 '-x, -y, -z'

_cell_length_a                     4.2888(17)
_cell_length_b                     8.3045(18)
_cell_length_c                     12.7912(13)
_cell_angle_alpha                  90.249(12)
_cell_angle_beta                   93.92(2)
_cell_angle_gamma                  90.14(3)
_cell_volume                       454.5(2)
_cell_formula_units_Z              8
_cell_measurement_reflns_used      1388
_cell_measurement_temperature      295(2)
_cell_measurement_theta_max        25.6310
_cell_measurement_theta_min        4.9210

_shelx_estimated_absorpt_T_max     ?
_shelx_estimated_absorpt_T_min     ?

_exptl_absorpt_coefficient_mu      0.104
_exptl_absorpt_correction_T_max    1.00000
_exptl_absorpt_correction_T_min    0.78843
_exptl_absorpt_correction_type     multi-scan

_exptl_absorpt_process_details     
;
CrysAlisPro 1.171.42.49 (Rigaku Oxford Diffraction, 2022)
Empirical absorption correction using spherical harmonics,
implemented in SCALE3 ABSPACK scaling algorithm.
;
_exptl_absorpt_special_details    
;
Data were collected at room temperature (295(2) K) and pressure of 5.60(2) GPa
(5600000 kPa).
;
_exptl_crystal_colour              colourless
_exptl_crystal_density_diffrn      1.346
_exptl_crystal_density_meas        ?
_exptl_crystal_density_method      ?
_exptl_crystal_description         disc
_exptl_crystal_F_000               208
_exptl_crystal_size_max            0.37
_exptl_crystal_size_mid            0.35
_exptl_crystal_size_min            0.21
_exptl_transmission_factor_max     ?
_exptl_transmission_factor_min     ?


# EXPERIMENTAL DATA

_diffrn_reflns_av_R_equivalents    0.0306
_diffrn_reflns_av_unetI/netI       0.0272
_diffrn_reflns_Laue_measured_fraction_full  0.330
_diffrn_reflns_Laue_measured_fraction_max  0.303
_diffrn_reflns_limit_h_max         2
_diffrn_reflns_limit_h_min         -2
_diffrn_reflns_limit_k_max         9
_diffrn_reflns_limit_k_min         -10
_diffrn_reflns_limit_l_max         15
_diffrn_reflns_limit_l_min         -15
_diffrn_reflns_number              2631
_diffrn_reflns_point_group_measured_fraction_full  0.330
_diffrn_reflns_point_group_measured_fraction_max  0.303
_diffrn_reflns_theta_full          25.242
_diffrn_reflns_theta_max           26.255
_diffrn_reflns_theta_min           4.792

_diffrn_ambient_temperature        295(2)
_diffrn_ambient_pressure          5600000
_diffrn_ambient_environment       'diamond-anvil cell'

_diffrn_detector_area_resol_mean   ?
_diffrn_measured_fraction_theta_full  0.330
_diffrn_measured_fraction_theta_max  0.303

_diffrn_measurement_device_type    'KUMA KM4-CCD, Eos'
_diffrn_measurement_method         '\f- and \w-scans'
_diffrn_radiation_type             MoK\a
_diffrn_radiation_wavelength       0.71073
_diffrn_source                     ?
_reflns_Friedel_coverage           0.000
_reflns_Friedel_fraction_full      .
_reflns_Friedel_fraction_max       .
_reflns_number_gt                  486
_reflns_number_total               559
_reflns_special_details
;
 Reflections were merged by SHELXL according to the crystal
 class for the calculation of statistics and refinement.
 
 _reflns_Friedel_fraction is defined as the number of unique
 Friedel pairs measured divided by the number that would be
 possible theoretically, ignoring centric projections and
 systematic absences.
;
_reflns_threshold_expression       'I > 2\s(I)'

_computing_cell_refinement
'CrysAlisPro 1.171.42.49 (Rigaku OD, 2022)'

_computing_data_collection         
'CrysAlisPro 1.171.42.49 (Rigaku OD, 2022)'

_computing_data_reduction          
'CrysAlisPro 1.171.42.49 (Rigaku OD, 2022)'

_computing_molecular_graphics      'Olex2 1.5 (Dolomanov et al., 2009)'
_computing_publication_material    'Olex2 1.5 (Dolomanov et al., 2009)'
_computing_structure_refinement    'SHELXL 2018/3 (Sheldrick, 2015)'
_computing_structure_solution      'SHELXS  (Sheldrick, 2008)'

# REFINEMENT DATA 

_refine_diff_density_max           0.231
_refine_diff_density_min           -0.193
_refine_diff_density_rms           0.057
_refine_ls_extinction_coef         0.12(5)
_refine_ls_extinction_expression  
 'Fc^*^=kFc[1+0.001xFc^2^\l^3^/sin(2\q)]^-1/4^'
_refine_ls_extinction_method       'SHELXL-2018/3 (Sheldrick 2018)'
_refine_ls_goodness_of_fit_ref     1.135
_refine_ls_hydrogen_treatment      constr
_refine_ls_matrix_type             full
_refine_ls_number_parameters       58
_refine_ls_number_reflns           559
_refine_ls_number_restraints       0
_refine_ls_R_factor_all            0.1296
_refine_ls_R_factor_gt             0.1173
_refine_ls_restrained_S_all        1.135
_refine_ls_shift/su_max            0.000
_refine_ls_shift/su_mean           0.000
_refine_ls_structure_factor_coef   Fsqd
_refine_ls_weighting_details      
 'w=1/[\s^2^(Fo^2^)+(0.0699P)^2^+2.7136P] where P=(Fo^2^+2Fc^2^)/3'
_refine_ls_weighting_scheme        calc
_refine_ls_wR_factor_gt            0.2518
_refine_ls_wR_factor_ref           0.2604
_refine_special_details            
; 
 The diamond-anvil cell (DAC) imposes severe restrictions on which 
reflections can be collected, resulting in a low data:parameter ratio. 
;
_olex2_refinement_description
;
1. Fixed Uiso
 At 1.5 times of:
  All C(H,H,H) groups
2.a Idealised Me refined as rotating group:
 C1(H13,H11,H12), C2(H23,H21,H22), C3(H33,H31,H32), C4(H42,H43,H41), C5(H51,
 H52,H53), C6(H62,H63,H61), C7(H73,H71,H72), C8(H81,H82,H83)
;
_atom_sites_solution_hydrogens     geom
_atom_sites_solution_primary       direct
_atom_sites_solution_secondary     ?
loop_
  _atom_site_label
  _atom_site_type_symbol
  _atom_site_fract_x
  _atom_site_fract_y
  _atom_site_fract_z
  _atom_site_U_iso_or_equiv
  _atom_site_adp_type
  _atom_site_occupancy
  _atom_site_site_symmetry_order
  _atom_site_calc_flag
  _atom_site_refinement_flags_posn
  _atom_site_refinement_flags_adp
  _atom_site_refinement_flags_occupancy
  _atom_site_disorder_assembly
  _atom_site_disorder_group
 O1 O 0.242(3) 0.8248(9) -0.0022(4) 0.0355(18) Uiso 1 1 d . . . . .
 C1 C -0.044(6) 0.7338(16) -0.0090(7) 0.044(3) Uiso 1 1 d . . . . .
 H13 H -0.090194 0.698647 -0.079991 0.066 Uiso 1 1 calc R U . . .
 H11 H -0.211365 0.800321 0.012419 0.066 Uiso 1 1 calc R U . . .
 H12 H -0.022179 0.641798 0.036022 0.066 Uiso 1 1 calc R U . . .
 C2 C 0.253(5) 0.9101(16) 0.0956(7) 0.035(2) Uiso 1 1 d . . . . .
 H23 H 0.401532 0.996640 0.094303 0.053 Uiso 1 1 calc R U . . .
 H21 H 0.315057 0.837755 0.151533 0.053 Uiso 1 1 calc R U . . .
 H22 H 0.050127 0.952873 0.106470 0.053 Uiso 1 1 calc R U . . .
 O2 O 0.839(4) 0.5131(9) 0.1969(4) 0.0355(19) Uiso 1 1 d . . . . .
 C3 C 0.583(6) 0.4931(16) 0.1409(8) 0.044(3) Uiso 1 1 d . . . . .
 H33 H 0.597037 0.397973 0.098645 0.066 Uiso 1 1 calc R U . . .
 H31 H 0.545875 0.584812 0.096426 0.066 Uiso 1 1 calc R U . . .
 H32 H 0.413976 0.481568 0.185831 0.066 Uiso 1 1 calc R U . . .
 C4 C 0.826(5) 0.6641(14) 0.2545(7) 0.033(2) Uiso 1 1 d . . . . .
 H42 H 0.736833 0.746038 0.208976 0.050 Uiso 1 1 calc R U . . .
 H43 H 1.033412 0.695640 0.279589 0.050 Uiso 1 1 calc R U . . .
 H41 H 0.699224 0.650412 0.312783 0.050 Uiso 1 1 calc R U . . .
 O3 O 0.711(4) 0.0119(9) 0.2914(4) 0.039(2) Uiso 1 1 d . . . . .
 C5 C 0.423(6) -0.0119(17) 0.3472(8) 0.048(3) Uiso 1 1 d . . . . .
 H51 H 0.261497 0.056876 0.317384 0.072 Uiso 1 1 calc R U . . .
 H52 H 0.464730 0.014100 0.419992 0.072 Uiso 1 1 calc R U . . .
 H53 H 0.357516 -0.122233 0.340226 0.072 Uiso 1 1 calc R U . . .
 C6 C 0.678(6) 0.1662(14) 0.2479(7) 0.038(2) Uiso 1 1 d . . . . .
 H62 H 0.509187 0.165541 0.194479 0.057 Uiso 1 1 calc R U . . .
 H63 H 0.867947 0.196660 0.217750 0.057 Uiso 1 1 calc R U . . .
 H61 H 0.632919 0.242027 0.301708 0.057 Uiso 1 1 calc R U . . .
 O4 O 0.274(4) 0.3116(10) 0.4989(4) 0.0381(19) Uiso 1 1 d . . . . .
 C7 C -0.032(6) 0.2154(16) 0.5048(7) 0.038(3) Uiso 1 1 d . . . . .
 H73 H -0.012530 0.143250 0.563344 0.058 Uiso 1 1 calc R U . . .
 H71 H -0.072304 0.154542 0.441314 0.058 Uiso 1 1 calc R U . . .
 H72 H -0.201529 0.288377 0.513443 0.058 Uiso 1 1 calc R U . . .
 C8 C 0.222(6) 0.4120(15) 0.4061(6) 0.033(2) Uiso 1 1 d . . . . .
 H81 H 0.111214 0.507395 0.423767 0.050 Uiso 1 1 calc R U . . .
 H82 H 0.101913 0.353007 0.352648 0.050 Uiso 1 1 calc R U . . .
 H83 H 0.420049 0.441628 0.380646 0.050 Uiso 1 1 calc R U . . .

_geom_special_details
;
 All esds (except the esd in the dihedral angle between two l.s. planes)
 are estimated using the full covariance matrix.  The cell esds are taken
 into account individually in the estimation of esds in distances, angles
 and torsion angles; correlations between esds in cell parameters are only
 used when they are defined by crystal symmetry.  An approximate (isotropic)
 treatment of cell esds is used for estimating esds involving l.s. planes.
;
loop_
  _geom_bond_atom_site_label_1
  _geom_bond_atom_site_label_2
  _geom_bond_distance
  _geom_bond_site_symmetry_2
  _geom_bond_publ_flag
 O1 C1 1.44(2) . ?
 O1 C2 1.433(11) . ?
 C1 H13 0.9600 . ?
 C1 H11 0.9600 . ?
 C1 H12 0.9600 . ?
 C2 H23 0.9600 . ?
 C2 H21 0.9600 . ?
 C2 H22 0.9600 . ?
 O2 C3 1.28(3) . ?
 O2 C4 1.455(13) . ?
 C3 H33 0.9600 . ?
 C3 H31 0.9600 . ?
 C3 H32 0.9600 . ?
 C4 H42 0.9600 . ?
 C4 H43 0.9600 . ?
 C4 H41 0.9600 . ?
 O3 C5 1.48(3) . ?
 O3 C6 1.403(15) . ?
 C5 H51 0.9600 . ?
 C5 H52 0.9600 . ?
 C5 H53 0.9600 . ?
 C6 H62 0.9600 . ?
 C6 H63 0.9600 . ?
 C6 H61 0.9600 . ?
 O4 C7 1.543(19) . ?
 O4 C8 1.459(13) . ?
 C7 H73 0.9600 . ?
 C7 H71 0.9600 . ?
 C7 H72 0.9600 . ?
 C8 H81 0.9600 . ?
 C8 H82 0.9600 . ?
 C8 H83 0.9600 . ?

loop_
  _geom_angle_atom_site_label_1
  _geom_angle_atom_site_label_2
  _geom_angle_atom_site_label_3
  _geom_angle
  _geom_angle_site_symmetry_1
  _geom_angle_site_symmetry_3
  _geom_angle_publ_flag
 C2 O1 C1 106.6(11) . . ?
 O1 C1 H13 109.5 . . ?
 O1 C1 H11 109.5 . . ?
 O1 C1 H12 109.5 . . ?
 H13 C1 H11 109.5 . . ?
 H13 C1 H12 109.5 . . ?
 H11 C1 H12 109.5 . . ?
 O1 C2 H23 109.5 . . ?
 O1 C2 H21 109.5 . . ?
 O1 C2 H22 109.5 . . ?
 H23 C2 H21 109.5 . . ?
 H23 C2 H22 109.5 . . ?
 H21 C2 H22 109.5 . . ?
 C3 O2 C4 109.2(16) . . ?
 O2 C3 H33 109.5 . . ?
 O2 C3 H31 109.5 . . ?
 O2 C3 H32 109.5 . . ?
 H33 C3 H31 109.5 . . ?
 H33 C3 H32 109.5 . . ?
 H31 C3 H32 109.5 . . ?
 O2 C4 H42 109.5 . . ?
 O2 C4 H43 109.5 . . ?
 O2 C4 H41 109.5 . . ?
 H42 C4 H43 109.5 . . ?
 H42 C4 H41 109.5 . . ?
 H43 C4 H41 109.5 . . ?
 C6 O3 C5 104.3(15) . . ?
 O3 C5 H51 109.5 . . ?
 O3 C5 H52 109.5 . . ?
 O3 C5 H53 109.5 . . ?
 H51 C5 H52 109.5 . . ?
 H51 C5 H53 109.5 . . ?
 H52 C5 H53 109.5 . . ?
 O3 C6 H62 109.5 . . ?
 O3 C6 H63 109.5 . . ?
 O3 C6 H61 109.5 . . ?
 H62 C6 H63 109.5 . . ?
 H62 C6 H61 109.5 . . ?
 H63 C6 H61 109.5 . . ?
 C8 O4 C7 104.7(11) . . ?
 O4 C7 H73 109.5 . . ?
 O4 C7 H71 109.5 . . ?
 O4 C7 H72 109.5 . . ?
 H73 C7 H71 109.5 . . ?
 H73 C7 H72 109.5 . . ?
 H71 C7 H72 109.5 . . ?
 O4 C8 H81 109.5 . . ?
 O4 C8 H82 109.5 . . ?
 O4 C8 H83 109.5 . . ?
 H81 C8 H82 109.5 . . ?
 H81 C8 H83 109.5 . . ?
 H82 C8 H83 109.5 . . ?

_shelx_res_file
;
TITL 4edm in P-1 #2
    4edm.res
    created by SHELXL-2018/3 at 16:24:30 on 02-Jan-2023
REM reset to P-1 #2
CELL 0.71073 4.288764 8.304531 12.791161 90.249 93.9203 90.1368
ZERR 8 0.001689 0.001778 0.001341 0.0122 0.0211 0.0281
LATT 1
SFAC C H O
UNIT 16 48 8

L.S. 50
PLAN  10
CONF
BOND
MORE -1
BOND $H
fmap 2 53
acta
REM <olex2.extras>
REM <HklSrc "%.\\4edm.hkl">
REM </olex2.extras>

WGHT    0.069900    2.713600
EXTI    0.118391
FVAR      18.95534
O1    3    0.242319    0.824830   -0.002236    11.00000    0.03555
C1    1   -0.044172    0.733834   -0.009010    11.00000    0.04378
AFIX 137
H13   2   -0.090194    0.698647   -0.079991    11.00000   -1.50000
H11   2   -0.211365    0.800321    0.012419    11.00000   -1.50000
H12   2   -0.022179    0.641798    0.036022    11.00000   -1.50000
AFIX   0
C2    1    0.253152    0.910056    0.095588    11.00000    0.03544
AFIX 137
H23   2    0.401532    0.996640    0.094303    11.00000   -1.50000
H21   2    0.315057    0.837755    0.151533    11.00000   -1.50000
H22   2    0.050127    0.952873    0.106470    11.00000   -1.50000
AFIX   0

O2    3    0.839321    0.513089    0.196866    11.00000    0.03554
C3    1    0.583045    0.493113    0.140949    11.00000    0.04405
AFIX 137
H33   2    0.597037    0.397973    0.098645    11.00000   -1.50000
H31   2    0.545875    0.584812    0.096426    11.00000   -1.50000
H32   2    0.413976    0.481568    0.185831    11.00000   -1.50000
AFIX   0
C4    1    0.826070    0.664145    0.254452    11.00000    0.03320
AFIX 137
H42   2    0.736833    0.746038    0.208976    11.00000   -1.50000
H43   2    1.033412    0.695640    0.279589    11.00000   -1.50000
H41   2    0.699224    0.650412    0.312783    11.00000   -1.50000
AFIX   0

O3    3    0.711189    0.011930    0.291440    11.00000    0.03912
C5    1    0.423462   -0.011927    0.347154    11.00000    0.04819
AFIX 137
H51   2    0.261497    0.056876    0.317384    11.00000   -1.50000
H52   2    0.464730    0.014100    0.419992    11.00000   -1.50000
H53   2    0.357516   -0.122233    0.340226    11.00000   -1.50000
AFIX   0
C6    1    0.677664    0.166220    0.247908    11.00000    0.03830
AFIX 137
H62   2    0.509187    0.165541    0.194479    11.00000   -1.50000
H63   2    0.867947    0.196660    0.217750    11.00000   -1.50000
H61   2    0.632919    0.242027    0.301708    11.00000   -1.50000
AFIX   0

O4    3    0.274486    0.311634    0.498939    11.00000    0.03814
C7    1   -0.031909    0.215357    0.504815    11.00000    0.03841
AFIX 137
H73   2   -0.012530    0.143250    0.563344    11.00000   -1.50000
H71   2   -0.072304    0.154542    0.441314    11.00000   -1.50000
H72   2   -0.201529    0.288377    0.513443    11.00000   -1.50000
AFIX   0
C8    1    0.222466    0.412000    0.406056    11.00000    0.03325
AFIX 137
H81   2    0.111214    0.507395    0.423767    11.00000   -1.50000
H82   2    0.101913    0.353007    0.352648    11.00000   -1.50000
H83   2    0.420049    0.441628    0.380646    11.00000   -1.50000
AFIX   0
HKLF 4


REM  4edm in P-1 #2
REM wR2 = 0.2604, GooF = S = 1.135, Restrained GooF = 1.135 for all data
REM R1 = 0.1173 for 486 Fo > 4sig(Fo) and 0.1296 for all 559 data
REM 58 parameters refined using 0 restraints

END

WGHT      0.0699      2.7136

REM Highest difference peak  0.231,  deepest hole -0.193,  1-sigma level  0.057
Q1    1   0.8454  0.4828  0.2458  11.00000  0.05    0.23
Q2    1  -0.0837  0.3210  0.2775  11.00000  0.05    0.21
Q3    1   0.7335  0.0378  0.3508  11.00000  0.05    0.21
Q4    1   0.6607  0.0541  0.3509  11.00000  0.05    0.20
Q5    1   0.3666  0.3981  0.5035  11.00000  0.05    0.19
Q6    1   0.9865  0.4837  0.1579  11.00000  0.05    0.19
Q7    1   0.2589  0.7418  0.0223  11.00000  0.05    0.19
Q8    1   0.4884  0.3804  0.5127  11.00000  0.05    0.18
Q9    1   0.2019  0.7562  0.0232  11.00000  0.05    0.18
Q10   1   0.1973  0.1835  0.5946  11.00000  0.05    0.18
;
_shelx_res_checksum                4720
_shelx_hkl_file
;
   0   0   3 756.846 170.111   5
   0   0  -3 673.125 153.449   8
   0   0  -4 388156. 3514.62   9
   0   0  -4 393358. 3292.57   1
   0   0  -4 394976. 3618.87   8
   0   0  -4 396553. 3287.14   3
   0   0   4 397925. 3673.14   5
   0   0   4 394001. 3350.99   2
   0   0   4 395555. 3382.34   4
   0   0   5 3818.38 456.698   5
   0   0  -5 3726.70 438.219   9
   0   0   5 4245.00 446.303   4
   0   0  -5 4382.75 442.986   3
   0   0  -5 3674.75 436.854   8
   0   0   5 3922.18 415.521   2
   0   0   5 4081.69 429.662  12
   0   0  -5 4196.81 424.111   1
   0   0   6 83119.4 1940.31   4
   0   0   6 79889.6 2069.79   5
   0   0  -6 79862.3 1491.20  16
   0   0  -6 80763.8 1894.30   1
   0   0   6 85663.9 1558.70  13
   0   0   6 83733.0 1922.63   2
   0   0  -6 81034.1 1857.26   3
   0   0  -6 81340.8 2064.03   8
   0   0  -6 80015.6 1500.30  15
   0   0   6 82140.1 1957.92  12
   0   0  -6 80941.8 1999.97   9
   0   0   7 4916.06 588.802   4
   0   0  -7 5223.15 484.876  16
   0   0   7 4482.06 572.367  12
   0   0   7 6033.46 512.966  13
   0   0   7 5570.29 682.510   5
   0   0  -7 5662.74 516.601  15
   0   0   7 5049.22 600.953   2
   0   0  -7 4252.57 592.866   8
   0   0  -7 5392.38 636.862   9
   0   0   7 4616.62 449.130  14
   0   0  -7 5478.09 608.068   1
   0   0  -7 4796.20 591.017   3
   0   0  -8 118053. 2708.12   1
   0   0   8 121724. 3015.27   5
   0   0  -8 118617. 2735.39   3
   0   0  -8 127323. 2942.95   9
   0   0   8 124256. 2824.35   4
   0   0  -8 121603. 3004.63   8
   0   0   8 120778. 2739.15   2
   0   0   8 123595. 2811.29  12
   0   0  -9 637.725 537.971   9
   0   0  -9 191.346 499.608   3
   0   0   9 765.244 453.204   2
   0   0  -9 1151.89 491.081   1
   0   0   9 664.483 503.743   4
   0   0  -9 726.315 544.294   8
   0   0   9 556.807 467.043  12
   0   0   9 1258.34 585.085   5
   0   0  10 92357.6 2762.43   2
   0   0 -10 96549.2 2839.75   3
   0   0  10 98283.1 2880.28   4
   0   0  10 97965.8 2892.47  12
   0   0  10 95876.3 3132.80   5
   0   0 -10 100263. 2871.38   1
   0   0 -10 97064.1 3085.17   8
   0   0 -10 94060.6 2912.97   9
   0   0 -11 2319.04 811.664   9
   0   0  11 2670.89 789.765   2
   0   0 -11 2447.22 880.793   8
   0   0  11 2175.48 810.292   4
   0   0  11 3496.39 886.701  12
   0   0 -11 1834.05 819.080   3
   0   0  11 2628.58 922.311   5
   0   0 -11 3452.47 898.540   1
   0   0 -12 48768.3 2569.28   8
   0   0  12 50271.0 2403.03  12
   0   0  12 51411.4 2618.72   5
   0   0 -12 48922.3 2415.24   9
   0   0 -13 5308.03 1052.63   9
   0   0  13 4640.16 1065.41   5
   0   0 -13 6071.66 1213.17   8
   0   0  13 7155.84 1195.67  12
   0   0  14 9678.44 1506.06   5
   0   0 -14 10753.1 1555.44   8
   0   0  15 1023.42 1007.56   5
   0   0 -15 993.324 969.291   8
   0   1 -15 6701.02 1417.96   8
   0   1 -15 5123.32 1241.78   9
   0  -1  15 4005.96 1299.13  12
   0  -1  15 6466.63 1331.33   5
   0   1 -14 1201.74 932.400   9
   0   1 -14 2332.07 1055.57   8
   0  -1  14 2210.31 987.319   5
   0  -1  14 1961.11 1050.45  12
   0  -1  13 3250.68 948.996   5
   0  -1  13 3989.50 998.962  12
   0   1 -13 3342.36 1019.35   9
   0   1 -12 1226.51 815.805   8
   0  -1  12 1476.70 797.604   5
   0  -1  12 464.561 715.451  12
   0   1 -12 430.378 681.845   9
   0   1 -11 22585.6 1645.16   9
   0  -1  11 24112.5 1756.93   5
   0  -1  11 25734.7 1736.84  12
   0   1 -11 23535.4 1706.03   8
   0  -1  10 4250.61 848.752  12
   0   1 -10 4108.58 806.270   8
   0   1 -10 4497.03 867.836   9
   0  -1  10 4739.99 883.780   5
   0   1  -9 16221.2 1257.95   9
   0   1  -9 15141.0 1219.10   8
   0  -1   9 16593.9 1119.82   4
   0  -1   9 16936.4 1075.36   2
   0  -1   9 15856.4 1203.18  12
   0   1  -9 16554.9 1075.25   1
   0  -1   9 17318.2 1300.25   5
   0   1  -8 12316.0 877.703  15
   0  -1   8 12716.8 1000.21  12
   0   1  -8 12565.8 873.679   1
   0  -1   8 14148.8 916.854  13
   0   1  -8 11945.1 1014.42   8
   0  -1   8 12946.2 865.572   2
   0   1  -8 11463.1 872.101   3
   0  -1   8 13899.4 1100.32   5
   0   1  -8 12339.6 861.416  16
   0   1  -8 13070.7 1057.27   9
   0  -1   8 13579.1 923.004   4
   0   1  -7 8113.37 673.079   3
   0  -1   7 10324.6 763.082   2
   0   1  -7 8803.03 691.950   1
   0   1  -7 8921.37 694.948  15
   0   1  -7 9492.90 862.766   9
   0  -1   7 9588.01 835.094   5
   0   1  -7 9726.99 838.704   8
   0  -1   7 10028.6 746.938   4
   0   1  -7 8657.41 702.865  16
   0  -1   7 10309.4 738.830  13
   0  -1   6 8244.88 666.736   2
   0   1  -6 7628.94 834.423   9
   0   1  -6 9374.77 780.692  15
   0   1  -6 9851.87 791.199  16
   0   1  -6 7351.98 732.009   8
   0  -1   6 11055.2 830.188  13
   0   1  -6 11763.7 834.683   3
   0  -1   6 11699.2 993.190  12
   0  -1   6 11036.2 951.211   5
   0  -1   6 10856.2 791.852   4
   0   1  -6 8986.34 682.000   1
   0  -1   5 140332. 2208.69  13
   0  -1   5 142666. 2074.95   2
   0  -1   5 138536. 2452.66  12
   0  -1   5 139694. 2126.41   4
   0   1  -5 143666. 2193.54  15
   0   1  -5 145028. 2061.37   1
   0  -1   5 145013. 2515.71   5
   0   1  -5 141595. 2559.74   9
   0   1  -5 142057. 2061.40   3
   0   1  -5 142625. 2223.12  16
   0   1  -5 141542. 2453.96   8
   0   1  -4 3796.93 248.206   9
   0  -1   4 4125.03 236.218  12
   0  -1   4 3890.33 188.026  13
   0  -1   4 4087.53 359.911   5
   0   1  -4 4084.14 262.920  15
   0   1  -4 3757.75 171.946  16
   0   1  -4 3718.44 240.571   8
   0  -1   3 466801. 3585.97  12
   0   1  -3 460868. 3655.07   9
   0  -1  -3 461107. 3440.60   8
   0   1   3 458415. 3499.08   5
   0  -1  -3 458780. 3564.54   1
   0   1   3 455018. 3592.03   2
   0  -1  -3 456418. 3547.66   3
   0   1   3 458758. 3632.36   4
   0  -1  -4 19383.2 847.697   3
   0   1   4 20843.0 863.383   5
   0  -1  -4 20554.0 861.715   8
   0   1   4 19887.9 722.042   7
   0  -1  -4 19989.2 859.121   1
   0  -1  -4 20447.0 737.795   9
   0  -1  -4 20227.2 727.194   6
   0   1   4 20871.9 881.790   4
   0   1   4 20364.8 863.104   2
   0  -1  -5 167219. 2702.51   3
   0  -1  -5 166626. 2695.69   8
   0   1   5 169716. 2251.33   7
   0  -1  -5 171532. 2713.64   1
   0  -1  -5 170833. 2237.98   6
   0   1   5 161675. 2687.40   4
   0   1   5 170892. 2778.83   5
   0   1   5 169882. 2719.16   2
   0  -1  -5 171268. 2426.88   9
   0   1   6 12126.8 1063.52   5
   0   1   6 9437.03 833.821   2
   0  -1  -6 12520.0 980.130   1
   0   1   6 10300.0 739.125   7
   0   1   6 14618.6 1079.78   4
   0  -1  -7 7260.30 739.175   3
   0   1   7 6705.93 718.198   2
   0  -1  -7 6693.82 654.115   8
   0   1   7 6085.92 716.962   4
   0   1   7 6256.15 749.159   5
   0   1   7 6751.37 645.947  12
   0  -1  -8 10469.5 951.974   3
   0  -1  -8 8100.72 894.346   8
   0   1   8 7806.60 771.471  12
   0   1   8 7849.51 852.434   4
   0   1   8 8733.07 876.711   2
   0   1   8 8014.54 874.552   5
   0  -1  -9 13280.6 1183.99   8
   0   1   9 11733.4 1076.47   4
   0   1   9 11596.9 1050.79   2
   0  -1  -9 15769.4 1220.41   1
   0  -1  -9 12779.2 1099.07   3
   0  -1  -9 12961.2 1047.99   9
   0   1   9 11816.4 1118.30   5
   0   1   9 11248.0 961.189  12
   0   1  11 19111.5 1484.12   2
   0   1  11 17309.6 1381.34  12
   0  -1 -11 21314.4 1543.32   9
   0   1  11 17094.1 1475.90   4
   0  -1 -11 18424.6 1645.18   8
   0  -1 -11 21991.6 1656.84   1
   0  -1 -11 19533.9 1603.35   3
   0   1  11 15736.1 1486.16   5
   0  -1 -12-27.5256 769.050   3
   0   1  12 86.4301 691.836   4
   0  -1 -12-1276.89 800.246   1
   0  -1 -12-237.747 733.964   8
   0   1  12 603.163 653.839   2
   0   1  12-389.315 808.734   5
   0  -1 -13 2467.01 890.791   1
   0   1  13 1959.11 843.484   2
   0  -1 -13 4467.08 1144.57   3
   0   1  13 2010.42 937.336   5
   0  -1 -13 3255.16 1001.13   8
   0   1  13 2222.28 934.774   4
   0   1  14 1154.06 1038.07   5
   0  -1 -14 2433.93 1068.70   8
   0  -1 -15 6191.28 1392.62   8
   0   1  15 10392.5 1628.08   5
   0   2 -15 5762.88 1347.33   8
   0   2 -15 3388.69 1204.29   9
   0  -2  15 4156.14 1314.23  12
   0  -2  15 4632.72 1296.88   5
   0   2 -14-227.064 823.703   9
   0  -2  14 152.462 913.166  12
   0   2 -14-48.9766 917.412   8
   0  -2  14 579.116 902.578   5
   0  -2  13 1964.90 876.636   5
   0   2 -13 420.301 760.902   9
   0  -2  13 746.673 887.532  12
   0   2 -13 1792.93 954.716   8
   0  -2  12 30650.5 2174.75  12
   0   2 -12 30668.7 2130.20   9
   0   2 -12 32590.1 2119.12   8
   0  -2  12 30259.6 2095.54   5
   0  -2  11 3152.83 892.962   5
   0   2 -11 5336.53 977.774   8
   0  -2  11 2922.42 900.185  12
   0   2 -11 4077.03 926.826   9
   0  -2  10 1316.74 671.591  12
   0  -2  10 2144.01 733.794   5
   0   2 -10 1067.32 647.620   8
   0   2 -10 1161.01 690.852   9
   0   2  -9 13380.4 1052.30  16
   0   2  -9 12899.3 1189.48   9
   0   2  -9 13348.2 1156.08   8
   0  -2   9 12103.2 1142.15   5
   0   2  -9 14635.2 1153.21  15
   0  -2   9 12258.1 1190.26  12
   0  -2   9 14068.4 1136.78  13
   0   2  -8 129520. 2867.34  16
   0   2  -8 129282. 2983.01  15
   0   2  -8 129622. 3334.65   9
   0   2  -8 130992. 3107.04   8
   0  -2   8 126824. 3198.69  12
   0  -2   8 125756. 2961.42  13
   0  -2   8 118717. 3044.46   5
   0   2  -7 8706.10 793.583  15
   0  -2   7 9529.71 858.980   5
   0   2  -7 8902.72 821.119   8
   0   2  -7 9217.40 885.471   9
   0   2  -7 10793.3 862.621  16
   0  -2   7 9729.48 844.503  13
   0  -2   7 8102.47 827.304  12
   0   2  -6 37472.2 1434.60   8
   0   2  -6 35389.1 1389.66  15
   0   2  -6 37152.4 1094.05   1
   0   2  -6 37282.8 1422.77  16
   0  -2   6 36934.7 1520.30  12
   0  -2   6 36177.3 1098.77   2
   0  -2   6 36802.3 1443.35  13
   0  -2   6 33075.5 1401.18   5
   0   2  -6 37717.2 1568.76   9
   0  -2   5 47032.2 1498.82  13
   0   2  -5 46944.3 1454.67   8
   0  -2   5 45945.1 1549.44  12
   0   2  -5 47523.9 1600.17   9
   0   2  -5 47502.4 1512.38  16
   0   2  -5 45441.2 1448.85  15
   0  -2   5 47215.7 1483.82   5
   0   2  -4 601227. 5158.62   9
   0  -2   4 603878. 4984.90  13
   0   2  -4 592788. 4855.63  15
   0  -2   4 607210. 4738.59   5
   0  -2   4 602343. 5079.17  12
   0   2  -4 604407. 4430.42  10
   0   2  -4 599205. 4989.66  16
   0   2  -4 607916. 4523.42   8
   0   2  -3 358056. 3573.94   9
   0  -2   3 355509. 3544.87  12
   0   2  -3 346839. 3543.26  16
   0  -2   3 346732. 3527.89  13
   0   2  -3 342627. 3025.34   8
   0   2  -3 330874. 3220.94  10
   0  -2   3 344253. 3172.25   5
   0   2  -3 350460. 3506.12  15
   0  -2   2 582355. 4145.56  12
   0   2  -2 596894. 4115.34  10
   0   2  -2 582135. 4133.39   9
   0   2  -2 588423. 4303.34  16
   0   2  -2 597960. 4279.70  15
   0  -2   2 593647. 4327.45  13
   0   2  -1 29763.1 891.867  15
   0  -2   1 28821.7 901.009  13
   0   2  -1 30362.8 904.496  16
   0   2  -1 30699.1 912.091  10
   0   2   0 22723.7 775.034  10
   0   2   1 26542.1 879.161   7
   0   2   1 26557.5 846.837  10
   0  -2  -2 631598. 4470.15   6
   0  -2  -2 636831. 4384.14   1
   0   2   2 639724. 4448.91   4
   0  -2  -2 631896. 4358.43   3
   0   2   2 634541. 4426.28   7
   0   2   2 633674. 4332.56   2
   0  -2  -3 352833. 3289.56   8
   0   2   3 357103. 3653.60   4
   0  -2  -3 361250. 3536.19   6
   0   2   3 357071. 3594.32   2
   0  -2  -3 358287. 3633.17   3
   0   2   3 355122. 3263.88   5
   0   2   3 361931. 3543.83   7
   0  -2  -3 352995. 3613.63   1
   0   2   4 602369. 5216.26   4
   0   2   4 613058. 4760.45   5
   0  -2  -4 608503. 4830.29   8
   0  -2  -4 608127. 5181.64   1
   0  -2  -4 603599. 4799.41   6
   0   2   4 598371. 4815.29   7
   0   2   4 607721. 5122.72   2
   0  -2  -4 605861. 5158.20   3
   0  -2  -5 46425.9 1270.65   9
   0   2   5 47047.3 1598.26   2
   0  -2  -5 45622.0 1499.16   8
   0  -2  -5 46768.4 1412.59   6
   0   2   5 45424.5 1474.02   5
   0   2   5 45459.8 1576.93   4
   0  -2  -5 46473.1 1564.94   3
   0   2   5 47714.3 1449.36   7
   0  -2  -5 45558.9 1573.30   1
   0  -2  -6 39434.7 1365.57   6
   0  -2  -6 41834.5 1595.43   3
   0   2   6 40064.8 1561.69   2
   0   2   6 40716.1 1399.68   7
   0  -2  -6 40753.0 1589.55   1
   0  -2  -6 39294.0 1522.96   8
   0  -2  -6 37822.5 1258.17   9
   0   2   6 41598.3 1605.26   4
   0   2   6 41763.2 1566.15   5
   0   2   7 2007.85 799.355   2
   0   2   7 1978.52 745.964   7
   0   2   7 1983.51 807.955   5
   0  -2  -7 2002.52 752.123   6
   0  -2  -7 2011.12 659.909   9
   0  -2  -7 1963.28 816.363   8
   0  -2  -7 1958.79 845.442   1
   0  -2  -7 2032.57 862.120   3
   0   2   7 1995.04 832.220   4
   0   2   8 156230. 3429.18   5
   0   2   8 158399. 3478.15   4
   0  -2  -8 152713. 3468.20   8
   0   2   8 154591. 3423.55   2
   0   2   8 149853. 2948.15   7
   0  -2  -8 158528. 3507.54   1
   0  -2  -8 152484. 2865.64   6
   0  -2  -8 145610. 3343.79   3
   0   2   9 15576.0 1228.19   2
   0   2   9 15199.5 1234.02   4
   0  -2  -9 15512.6 1257.32   1
   0  -2  -9 14414.4 1244.35   3
   0  -2  -9 14878.7 1244.71   8
   0   2   9 17273.3 1305.84   5
   0   2  10 1409.97 661.056   5
   0  -2 -10 1684.64 743.675   8
   0  -2 -10 1487.79 740.417   3
   0   2  10 831.209 549.335   2
   0   2  10 1146.78 649.246   4
   0  -2 -10 1269.32 660.876   1
   0  -2 -11 5317.80 1078.15   3
   0   2  11 7665.30 1045.36   2
   0   2  11 6996.38 1009.03   5
   0   2  11 8398.39 1124.40   4
   0  -2 -11 7115.27 1066.87   1
   0  -2 -11 6428.37 1075.27   8
   0   2  12 34319.3 2135.41   4
   0  -2 -12 33921.3 2198.90   1
   0  -2 -12 34296.8 2299.53   8
   0  -2 -12 32958.8 2119.18   3
   0   2  12 38083.3 2286.78   5
   0   2  12 36583.6 2174.66   2
   0   2  13 792.830 901.339   5
   0   2  13 706.826 735.280   2
   0  -2 -13 403.325 942.960   3
   0  -2 -13 1513.24 995.103   1
   0   2  13 1534.37 842.675   4
   0  -2 -13 1493.44 989.887   8
   0   2  14 113.433 804.147   2
   0   2  14-521.819 977.788   5
   0  -2 -14 144.514 1150.48   3
   0  -2 -14 265.887 936.837   1
   0   2  14 1997.23 1102.26   4
   0  -2 -14-751.203 1127.90   8
   0   2  15 10515.4 1513.38   2
   0  -2 -15 8757.13 1615.01   8
   0  -2 -15 10668.7 1724.49   3
   0   2  15 10566.8 1690.25   5
   0   2  15 10688.6 1622.17   4
   0   3 -15 1436.17 1052.57   8
   0   3 -14 1374.00 976.342   9
   0  -3  14 1622.58 1069.46  12
   0   3 -14 2172.93 1077.14   8
   0   3 -13 4951.44 1068.42   8
   0  -3  13 6642.86 1222.71   5
   0   3 -13 5039.56 1157.70   9
   0  -3  13 6645.96 1319.27  12
   0   3 -12 8584.28 1297.60   9
   0   3 -12 9752.71 1276.08   8
   0  -3  12 11358.2 1467.68  12
   0  -3  12 9918.35 1329.54   5
   0  -3  11 889.036 739.389   5
   0   3 -11 1242.83 763.108   9
   0  -3  11 498.668 843.250  12
   0   3 -11 274.805 675.860   8
   0  -3  10 1442.81 875.613  12
   0   3 -10 893.991 706.827   9
   0   3 -10 1603.54 715.511  16
   0  -3  10 226.669 641.807   5
   0   3 -10 1723.29 771.488   8
   0  -3   9 28415.1 1698.97  13
   0   3  -9 22613.6 1657.16   9
   0   3  -9 23607.9 1510.48   8
   0   3  -9 23140.3 1519.85  15
   0   3  -9 22108.6 1435.87  16
   0  -3   9 22634.3 1576.53  12
   0  -3   9 23980.5 1545.76   5
   0   3  -8 17736.7 1397.21   9
   0   3  -8 15325.6 1143.03   8
   0  -3   8 16120.3 1268.57  12
   0   3  -8 16839.9 1218.18  16
   0  -3   8 17662.4 1289.04  13
   0  -3   8 17267.8 1238.12   5
   0   3  -8 16490.6 1248.84  15
   0  -3   7 7655.46 814.671   5
   0   3  -7 15712.7 1274.44   9
   0   3  -7 17844.9 1145.93   8
   0  -3   7 6903.71 812.011  12
   0  -3   7 8524.00 908.337  13
   0   3  -7 6266.52 818.657  15
   0   3  -6 7698.39 712.409   8
   0  -3   6 7772.58 737.868   5
   0   3  -6 7027.44 755.802  16
   0  -3   6 8168.24 829.981  13
   0   3  -6 6938.55 784.344   9
   0  -3   6 7719.27 799.561  12
   0   3  -6 7090.45 783.459  15
   0   3  -5 300530. 4255.14   9
   0   3  -5 290188. 3606.47   8
   0  -3   5 290824. 4214.34  13
   0   3  -5 287010. 4172.03  16
   0  -3   5 287802. 4167.45  12
   0   3  -5 279947. 4125.93  15
   0  -3   4 22015.2 1168.59  12
   0   3  -4 22936.0 1079.40  10
   0   3  -4 23620.4 1132.38   9
   0  -3   4 19242.6 1136.41  13
   0   3  -4 21551.2 1091.60  15
   0   3  -4 23662.1 955.537   8
   0   3  -4 19119.0 1061.94  16
   0   3  -3 86555.7 2356.05  10
   0   3  -3 86177.7 3853.82   8
   0  -3   3 87455.7 2362.24  12
   0   3  -3 87698.6 2357.44  16
   0   3  -3 87326.5 2411.89  15
   0   3  -3 86478.4 2293.96   9
   0  -3   3 85327.3 2424.27  13
   0  -3   2 122020. 3964.77  13
   0   3  -2 117467. 1870.62  10
   0   3  -2 115337. 1808.94   9
   0   3  -2 122583. 1924.57  16
   0   3  -2 121233. 2896.50  15
   0  -3   1 267554. 3360.09  13
   0   3  -1 283658. 3503.96  10
   0   3  -1 270002. 3298.22  15
   0   3  -1 263445. 3231.58  16
   0   3   0 6713.23 554.198  10
   0   3   0 7299.28 523.605  16
   0   3   0 7170.24 551.141   7
   0   3   1 264581. 3062.97   4
   0  -3  -1 260867. 2980.14   3
   0   3   1 264188. 3331.94   7
   0   3   1 267905. 3379.16  10
   0   3   1 267053. 2839.02  16
   0   3   1 260063. 3129.17   2
   0  -3  -2 55903.5 1766.12   3
   0  -3  -2 55126.5 1788.95   1
   0   3   2 53945.4 1744.30   2
   0  -3  -2 55561.0 1850.03   6
   0   3   2 50908.9 1728.91   4
   0   3   2 53584.9 1824.55   7
   0   3   2 52920.1 1755.10  10
   0   3   3 125400. 2416.24   2
   0  -3  -3 122061. 2401.91   3
   0  -3  -3 125808. 2460.70   1
   0  -3  -3 123512. 2498.95   6
   0   3   3 123510. 2446.00   7
   0   3   3 127129. 2443.47   4
   0   3   3 122524. 2268.16  10
   0  -3  -4 26554.3 1296.18   3
   0   3   4 28243.9 1106.80   5
   0  -3  -4 24603.1 1218.85   1
   0   3   4 28477.3 1089.75  10
   0   3   4 25641.4 1185.70   2
   0   3   4 25197.5 1154.24   7
   0  -3  -4 26982.9 1275.58   6
   0  -3  -4 28097.7 1177.19   8
   0   3   4 27889.8 1267.21   4
   0  -3  -5 315650. 4423.85   3
   0  -3  -5 308909. 4380.50   1
   0   3   5 308714. 4164.06   7
   0   3   5 306904. 3866.84   5
   0  -3  -5 311671. 4213.14   6
   0  -3  -5 302331. 4028.88   8
   0   3   5 307647. 4440.98   4
   0   3   5 311270. 4299.15   2
   0   3   6 7002.63 721.053   5
   0   3   6 7495.22 839.624   4
   0  -3  -6 7951.46 845.788   3
   0   3   6 7416.96 802.732   2
   0   3   6 7148.80 725.707   7
   0  -3  -6 6839.01 793.713   1
   0  -3  -6 7547.02 785.865   6
   0  -3  -6 7039.58 735.899   8
   0  -3  -7 4970.19 771.718   1
   0   3   7 5054.95 782.978   4
   0   3   7 5688.51 742.893   5
   0  -3  -7 5577.74 737.883   8
   0   3   7 5501.18 690.681   7
   0  -3  -7 7126.54 912.485   3
   0  -3  -7 6971.94 781.583   6
   0   3   7 5215.17 775.368   2
   0   3   8 19979.0 1375.25   4
   0   3   8 20994.0 1351.47   5
   0  -3  -8 19018.3 1363.25   1
   0  -3  -8 18313.5 1311.40   8
   0  -3  -8 20569.6 1434.93   3
   0   3   8 20301.0 1255.27   7
   0  -3  -8 19201.2 1244.20   6
   0   3   8 20348.5 1363.14   2
   0  -3  -9 22533.8 1628.76   3
   0   3   9 20848.2 1507.34   5
   0   3   9 19241.6 1456.80   2
   0  -3  -9 20962.9 1548.43   1
   0  -3  -9 18875.2 1497.93   8
   0   3   9 19490.3 1490.41   4
   0   3   9 19588.9 1350.38   7
   0  -3 -10 1751.55 841.375   1
   0  -3 -10 754.244 842.164   3
   0   3  10 1183.79 681.086   2
   0   3  10 911.948 701.142   4
   0  -3 -10 1641.01 827.265   8
   0   3  10 1668.38 808.674   5
   0   3  11 600.574 723.998   5
   0   3  11 509.628 705.828   4
   0  -3 -11 763.509 860.751   3
   0   3  11 33.1979 683.756   2
   0  -3 -11 883.128 761.736   8
   0  -3 -11 1239.51 812.670   1
   0  -3 -12 7936.23 1283.34   8
   0  -3 -12 7960.37 1292.67   1
   0  -3 -12 8270.57 1277.63   3
   0   3  12 9390.33 1264.32   2
   0   3  12 9922.05 1346.77   5
   0   3  12 8409.09 1288.99   4
   0  -3 -13 3901.93 1131.83   1
   0   3  13 3592.13 1153.45   5
   0   3  13 3119.38 1053.83   4
   0  -3 -13 4401.88 1224.14   3
   0  -3 -13 3045.20 1038.56   8
   0   3  13 3639.54 1039.76   2
   0  -3 -14 2105.99 1163.61   3
   0   3  14 931.476 969.682   5
   0   3  14 3554.39 1050.41   2
   0  -3 -14 610.469 989.560   8
   0   3  14 3256.73 1137.29   4
   0  -3 -14 2948.60 1132.35   1
   0  -3 -15 3588.08 1345.93   1
   0   3  15 4361.91 1301.58   4
   0   4 -14 11503.9 1665.43   9
   0  -4  13 8936.24 1487.91  12
   0   4 -13 7666.60 1386.64   9
   0   4 -12 8188.81 1313.08   9
   0  -4  12 8437.97 1391.20  12
   0   4 -11 8586.89 1336.64   9
   0  -4  11 9350.19 1424.50  12
   0   4 -11 7645.09 1157.87  16
   0   4 -10 4495.87 1082.64   9
   0  -4  10 2521.92 1037.35  12
   0   4 -10 5987.23 1056.43  16
   0   4  -9 7062.92 1061.24  16
   0   4  -9 5575.23 1049.04   9
   0  -4   9 6103.12 1079.02  12
   0  -4   8 5761.26 977.766  12
   0   4  -8 3579.23 836.571   9
   0   4  -8 5380.72 865.973  16
   0  -4   8 5518.78 935.908  13
   0   4  -8 6265.82 967.550  15
   0  -4   7 42778.2 2063.14  13
   0   4  -7 40862.4 1964.88   9
   0   4  -7 42161.2 1964.80  15
   0   4  -7 40418.6 1673.64   8
   0  -4   7 42101.8 2020.10  12
   0   4  -7 40273.7 1931.50  16
   0   4  -6 89293.9 2692.19  15
   0  -4   6 85255.8 2767.51  13
   0   4  -6 88837.6 2669.40   9
   0   4  -6 90494.9 2728.86  16
   0   4  -6 92809.2 2281.02   8
   0  -4   6 94814.4 2792.57  12
   0  -4   5 12671.7 1022.27  12
   0   4  -5 13473.1 825.625   8
   0   4  -5 13169.4 1012.09   9
   0   4  -5 13723.3 1063.35  15
   0  -4   5 13096.8 1062.61  13
   0   4  -5 12753.3 1038.89  16
   0  -4   4 2664.98 565.175  12
   0   4  -4 4000.55 648.765  15
   0   4  -4 3623.50 462.371   8
   0  -4   4 3676.87 676.076  13
   0   4  -4 3774.52 637.351  16
   0   4  -4 2950.89 555.176   9
   0  -4   3 7567.92 830.451  13
   0   4  -3 8846.30 798.914  10
   0   4  -3 8504.24 719.040   9
   0   4  -3 6469.44 499.118   8
   0   4  -3 8176.97 799.466  15
   0   4  -3 7927.47 776.875  16
   0   4  -2 26225.0 1182.38   9
   0  -4   2 24058.9 1348.06  13
   0   4  -2 28649.7 1371.66  15
   0   4  -2 27961.7 1372.21  10
   0   4  -2 28673.9 1372.04  16
   0   4  -1 50795.4 1693.07  16
   0   4  -1 50563.1 1775.65  10
   0  -4   0 151146. 2338.87   3
   0   4   0 151659. 2688.00  16
   0   4   0 143302. 2723.86   7
   0   4   0 136167. 2805.57  10
   0   4   0 143932. 2336.87   4
   0  -4  -1 57541.7 1891.16   6
   0  -4  -1 52123.6 1570.56   3
   0   4   1 50820.2 1533.45  16
   0   4   1 51036.9 1758.37  10
   0   4   1 53622.6 1765.34   7
   0   4   1 49696.9 1516.16   4
   0  -4  -2 28675.4 1359.47   6
   0   4   2 28146.2 1212.63   4
   0   4   2 31353.9 1361.43  10
   0   4   2 30710.9 1375.15   7
   0   4   2 34861.7 1192.35  16
   0  -4  -2 30228.6 1288.94   3
   0   4   2 30346.5 1317.34   2
   0   4   3 9582.70 810.854   4
   0   4   3 8576.83 768.736   7
   0   4   3 9340.46 799.237   2
   0  -4  -3 7894.11 800.065   1
   0   4   3 9988.27 599.485  16
   0  -4  -3 8777.53 866.315   6
   0   4   3 9538.63 787.935  10
   0  -4  -3 9418.14 850.257   3
   0  -4  -4 4501.34 711.217   6
   0  -4  -4 5148.81 733.413   3
   0   4   4 5830.74 684.678   4
   0   4   4 6392.59 572.885   5
   0  -4  -4 4629.17 683.454   1
   0   4   4 5260.59 651.176   7
   0   4   4 5869.06 687.795   2
   0  -4  -5 10672.1 995.527   6
   0   4   5 8604.75 883.585   4
   0  -4  -5 10479.6 989.184   3
   0   4   5 8242.22 760.520   5
   0   4   5 10052.4 942.316   7
   0   4   5 8806.79 903.532   2
   0  -4  -5 9750.30 935.916   1
   0   4   6 97044.3 2867.56   4
   0  -4  -6 89255.0 2792.55   1
   0   4   6 92802.0 2465.22   5
   0  -4  -6 102210. 2918.75   3
   0  -4  -6 103178. 2833.87   8
   0   4   6 107443. 2933.39   2
   0  -4  -6 99493.0 2789.52   6
   0   4   6 102089. 2795.19   7
   0  -4  -7 42191.0 1906.16   6
   0   4   7 41713.5 1880.90   7
   0  -4  -7 42209.7 2043.80   3
   0   4   7 40516.1 1765.59   5
   0  -4  -7 38391.1 1965.35   1
   0  -4  -7 39762.5 1867.77   8
   0   4   7 41299.9 2000.58   4
   0   4   7 43131.5 1977.99   2
   0  -4  -8 5436.48 970.917   1
   0   4   8 5832.55 875.025   2
   0  -4  -8 5821.42 939.668   6
   0  -4  -8 6418.16 1041.35   3
   0   4   8 6980.96 913.012   7
   0  -4  -8 5959.42 924.411   8
   0   4   8 5952.56 841.265   5
   0   4   8 6509.15 951.605   4
   0   4   9 484.666 175.925   5
   0   4   9 462.557 126.603   4
   0  -4  -9 457.852 154.012   8
   0   4   9 439.755 186.158   2
   0  -4  -9 491.369 169.272   1
   0  -4  -9 516.351 190.228   3
   0  -4  -9 518.434 178.423   6
   0   4   9 489.845 171.726   7
   0   4  10 9961.54 1234.63   4
   0  -4 -10 10371.0 1340.91   3
   0   4  10 6879.82 1057.10   2
   0  -4 -10 8382.60 1232.22   8
   0   4  10 9283.51 1146.68   5
   0  -4 -10 8153.53 1224.45   1
   0   4  11 11695.4 1403.19   5
   0  -4 -11 9994.57 1488.62   1
   0   4  11 9608.03 1327.79   2
   0  -4 -11 11205.9 1403.70   8
   0  -4 -11 13064.2 1614.91   3
   0   4  11 12491.8 1456.16   4
   0   4  12 6922.76 1279.01   2
   0  -4 -12 8535.24 1385.98   1
   0  -4 -12 7464.56 1304.89   8
   0   4  12 9384.52 1380.58   5
   0   4  12 6732.42 1290.95   4
   0  -4 -12 7829.65 1438.84   3
   0  -4 -13 6684.35 1466.91   1
   0   4  13 4356.21 1223.91   4
   0   4  13 4756.34 1178.94   2
   0   4  13 3487.13 1112.18   5
   0  -4 -13 5661.92 1351.54   8
   0  -4 -14 16113.7 2097.84   3
   0   4  14 16318.5 1937.70   5
   0  -4 -14 13556.2 1887.51   1
   0   4  14 14448.0 1792.48   2
   0   4  14 14597.6 1878.42   4
   0  -4 -14 11846.2 1837.52   8
   0   5 -13-1242.08 1195.16   9
   0   5 -12 892.230 861.148  16
   0   5 -12 2185.59 998.608   9
   0   5 -11 330.721 721.945  16
   0   5 -11 89.1570 776.005   9
   0   5 -10 684.564 794.937   9
   0   5 -10-320.552 771.880  16
   0   5  -9 352.731 657.034   9
   0   5  -9 1263.03 815.232  16
   0   5  -8 17702.4 1537.06   9
   0   5  -8 18765.1 1571.42  16
   0   5  -7 12001.6 1228.89   9
   0   5  -7 12128.2 1249.06  16
   0   5  -6 13098.0 1165.01   9
   0   5  -6 11280.8 1130.74  16
   0  -5   5 2402.36 700.451  13
   0   5  -5 3162.45 656.390   9
   0   5  -5 3498.71 756.847  16
   0   5  -4 8329.26 938.969  16
   0   5  -4 8579.14 854.009   9
   0  -5   4 8767.75 995.909  13
   0  -5   3 123448. 2589.60   6
   0   5  -3 121995. 2731.44   9
   0   5  -3 127323. 3171.70  16
   0   5  -2 16767.6 1144.41  10
   0   5  -2 16352.7 1122.18  16
   0   5  -2 15731.3 936.616   9
   0  -5   2 15812.2 1006.60   6
   0   5  -1 17049.7 935.666   9
   0   5  -1 19845.7 1276.98  10
   0   5  -1 18616.6 1174.49  16
   0  -5   1 19752.7 1174.78   6
   0  -5   0 546.020 377.645   3
   0   5   0 115.829 361.471  10
   0   5   0 619.871 395.369  16
   0   5   0 338.635 326.651   7
   0  -5   0 390.218 434.565   6
   0   5   0 296.731 284.600   4
   0   5   1 18857.2 1050.48   4
   0  -5  -1 20033.0 1099.19   3
   0   5   1 19112.1 1095.00  16
   0   5   1 18948.0 1195.65   7
   0  -5  -1 19519.4 1257.45   6
   0   5   1 18991.5 1240.59  10
   0   5   2 11251.7 925.896   4
   0   5   2 12383.4 1033.82  10
   0  -5  -2 14208.0 1134.42   6
   0   5   2 12048.9 1020.71   7
   0   5   2 11907.3 856.411  16
   0  -5  -3 118437. 2881.97   3
   0   5   3 124674. 3096.36   2
   0   5   3 124632. 2925.04   4
   0  -5  -3 119769. 3175.63   6
   0   5   3 125499. 3140.32   7
   0   5   4 6376.46 847.601   2
   0  -5  -4 6836.02 925.434   6
   0  -5  -4 5685.49 829.243   1
   0  -5  -4 7154.15 896.117   3
   0   5   4 5765.54 839.497   7
   0   5   4 6088.49 813.760   4
   0  -5  -5 2672.16 761.950   6
   0  -5  -5 3431.13 735.736   1
   0  -5  -5 3734.16 801.738   3
   0   5   5 3685.03 685.361   2
   0   5   5 3291.22 725.091   4
   0   5   5 3309.71 721.988   7
   0  -5  -6 1954.00 138.276  6
   0  -5  -6 2016.04 144.617  1
   0   5   6 2041.21 149.780   7
   0   5   6 2022.44 112.563   4
   0  -5  -6 2034.98 194.507   3
   0   5   6 1985.64 126.680   2
   0  -5  -7 15161.5 1420.02   6
   0  -5  -7 13510.5 1379.95   3
   0  -5  -7 14278.2 1388.16   1
   0   5   7 16120.0 1317.74   7
   0   5   7 18364.5 1482.56   4
   0   5   7 16905.2 1403.25   2
   0  -5  -8 16772.1 1500.86   6
   0  -5  -8 14646.0 1522.01   1
   0   5   8 16700.3 1543.16   4
   0  -5  -8 15738.1 1568.12   3
   0   5   8 15706.7 1408.47   7
   0   5   8 16185.5 1509.82   2
   0  -5  -9 298.066 723.756   1
   0  -5  -9 1035.55 878.856   3
   0   5   9 498.894 659.111   7
   0   5   9 664.054 655.190   2
   0   5   9 540.326 756.046   4
   0  -5  -9 273.116 876.375   6
   0   5  10 20.4174 816.581   4
   0  -5 -10-504.147 927.758   6
   0  -5 -10-665.083 1020.14   3
   0   5  10 76.5413 715.263   2
   0  -5 -10 305.537 785.355   1
   0   5  10 401.918 720.957   7
   0  -5 -11 1062.88 1070.30   3
   0   5  11 754.208 849.059   2
   0   5  11 226.498 829.863   4
   0  -5 -11 1053.84 952.938   1
   0  -5 -12 671.195 981.416   1
   0  -5 -12 1627.08 1254.00   3
   0   5  12 385.673 875.680   2
   0   5  12 1743.18 1080.43   4
   0  -5 -13 1479.96 1275.26   3
   0  -5 -13 512.411 990.365   1
   0   5  13 135.095 1003.40   4
   0   5  13-748.544 977.847   2
   0   6 -10-1509.91 1028.80   9
   0   6  -9 7284.14 1197.09   9
   0   6  -9 7856.57 1227.77  16
   0   6  -8 5038.23 987.011   9
   0   6  -8 4979.50 1029.53  16
   0   6  -7 786.514 721.637  16
   0   6  -7-102.707 638.122   9
   0   6  -6 16364.0 1437.24   9
   0   6  -6 14677.9 1433.74  16
   0   6  -5 587.159 629.629  16
   0   6  -5 498.773 552.150   9
   0   6  -4 45094.5 1958.23   9
   0   6  -4 46289.1 2241.57  16
   0   6  -3 2737.92 660.348  16
   0  -6   2 50333.9 1981.70   6
   0   6  -2 53525.9 2224.44  16
   0  -6   1 3003.84 684.892   6
   0   6  -1 3282.09 656.864  16
   0   6   0 116173. 3779.00  16
   0  -6   0 123070. 3822.76   6
   0  -6  -1 2390.32 709.761   6
   0   6   1 3671.03 660.944  16
   0  -6  -2 55485.3 2265.50   6
   0   6   2 56624.2 2008.61   4
   0   6   2 56376.6 2229.03   7
   0  -6  -2 54448.0 2038.82   3
   0   6   3 1845.93 585.044   4
   0  -6  -3 3207.30 746.391   3
   0  -6  -3 2172.58 760.128   6
   0   6   3 2342.50 661.026   7
   0  -6  -4 51360.3 2332.43   6
   0  -6  -4 51796.6 2269.70   3
   0   6   4 53782.2 2217.89   4
   0   6   4 54207.5 2311.91   7
   0  -6  -5-498.162 827.974   6
   0  -6  -5 89.6793 710.677   3
   0   6   5 970.050 618.441   4
   0   6   5 613.271 550.638   2
   0   6   5 357.363 527.763   7
   0   6   6 16644.3 1549.95   2
   0  -6  -6 16249.4 1507.57   3
   0   6   6 17344.9 1492.46   4
   0   6   6 16602.9 1486.29   7
   0  -6  -6 14359.2 1526.06   6
   0  -6  -7 2776.90 1043.26   6
   0   6   7 3323.91 878.280   2
   0  -6  -7 3089.76 1006.51   3
   0   6   7 2584.73 808.559   4
   0   6   7 3460.92 866.398   7
   0  -6  -8 5732.53 1157.89   1
   0  -6  -8 5811.85 1246.87   3
   0  -6  -8 6201.69 1312.03   6
   0   6   8 5452.03 1120.63   4
   0   6   8 4303.56 1006.56   7
   0   6   8 4947.22 1118.04   2
   0   6   9 9452.29 1285.98   7
   0  -6  -9 10110.7 1581.92   6
   0  -6  -9 9503.73 1532.97   3
   0  -6  -9 10977.8 1556.52   1
   0   6   9 11020.5 1472.98   4
   0   6   9 11872.0 1531.94   2
   0  -6 -10 2884.39 1077.96   1
   0   6  10 2544.53 1005.98   4
   0  -6 -10 3844.86 1241.70   6
   0  -6 -10 4436.65 1265.74   3
   0   6  10 2508.13 1004.76   2
   0  -6 -11 1521.50 1253.54   6
   0   6  11-388.262 869.644   2
   0   6  11-257.510 951.947   4
   0  -6 -11 2184.85 1199.86   3
   0  -6 -12 2062.79 1381.39   3
   0   6  12 567.542 1010.95   2
   0   6  12-20.0708 1034.36   4
   0  -7  -2 4990.37 1065.19   6
   0  -7  -3 22853.1 1817.35   6
   0   7   4 2291.30 768.078   4
   0  -7  -4 1342.84 897.195   6
   0  -7  -4 1777.37 795.381   3
   0  -7  -5 3377.56 978.065   3
   0  -7  -5 1453.16 948.931   6
   0   7   5 1901.69 762.503   4
   0  -7  -6 1829.88 1066.41   6
   0  -7  -6 3480.90 1026.30   3
   0  -7  -7 3503.41 1046.42   6
   0  -7  -7 5384.60 1226.61   3
   0  -7  -8 131.191 1069.60   6
   0  -7  -8-489.348 920.764   3
   0   7   8 1757.99 909.732   4
   0   7   9 305.965 911.288   4
   0  -7  -9 290.442 1040.82   3
   0  -7  -9 316.611 1106.78   6
   0   7  10 1668.60 1095.37   4
   0  -7 -10 512.415 1050.86   3
  -1   2  14 4755.35 1335.17   5
   1  -2 -13 5412.16 1222.86   8
   1  -2 -13 5571.17 1301.81   3
  -1   2  13 8026.71 1389.72   5
  -1   2  13 7652.91 1292.93   4
  -1   2  12 50412.3 2780.01   5
  -1   2  12 50082.9 2636.85   4
  -1   2  11 10357.1 1372.93   5
   1  -2 -11 8067.01 1293.02   3
   1  -2 -11 9044.14 1266.99   8
  -1   2  11 9500.92 1242.76   4
   1  -2 -10 2289.33 491.156   3
  -1   2  10 2050.53 440.289   4
  -1   2  10 2250.34 503.392   5
   1  -2 -10 1923.13 671.492   8
  -1   2   9 2595.28 762.347   5
  -1   2   9 2335.91 700.273   4
   1  -1 -15 5073.25 1401.69   8
  -1   1  15 7337.39 1516.33   5
   1  -1 -14 1445.40 1032.33   8
  -1   1  14 892.329 1030.27   5
  -1   1  13 997.530 334.646  12
   1  -1 -13 1058.38 461.636   8
  -1   1  13 994.356 497.833   5
   1  -1 -12 3696.08 974.771   8
  -1   1  12 2142.38 915.530   5
   1  -1 -11 51401.5 2359.19   3
  -1   1  11 55981.7 2422.43   4
  -1   1  11 52745.4 2543.66   5
   1  -1 -11 47652.8 2496.77   8
   1  -1 -10 1269.58 715.768   3
  -1   1  10 1499.44 732.015   5
   1  -1 -10 2097.76 775.891   8
  -1   1  10 1279.41 611.634   4
   1  -1  -9 24307.1 1603.59   8
  -1   1   9 25734.6 1609.65   5
  -1   1   9 26508.7 1550.28   4
   1  -1  -9 26378.8 1552.28   3
  -1   1   8 29256.7 1543.39   4
   1  -1  -8 27186.5 1464.74   3
  -1   1   8 26486.0 1571.11   5
   1  -1  -8 27332.7 1625.42   8
   1  -1  -7 8003.87 228.319   3
   1  -1  -7 8054.69 243.939  8
  -1   1  -9 56749.4 1997.31   9
  -1   1  -9 56355.8 2038.05   8
  -1   1 -10 1817.64 652.897   1
  -1   1 -10 1268.70 622.673   8
   1  -1  10 1596.78 595.905   2
  -1   1 -10 752.851 568.451   9
  -1   1 -11 11773.2 768.539   9
  -1   1 -11 12004.9 777.602   8
  -1   1 -12 1298.56 715.515   9
  -1   0  15 3570.04 1224.03  12
  -1   0  15 5814.19 1359.99   5
   1   0 -15 4445.02 1296.59   8
  -1   0  14 2358.25 1099.61  12
  -1   0  14 2647.83 1047.64   5
   1   0 -14 553.949 797.969   9
   1   0 -14 1874.95 1036.19   8
  -1   0  13 2096.40 903.213  12
   1   0 -13 1336.11 822.225   9
  -1   0  13 2936.69 982.758   5
   1   0 -13 2654.59 1006.21   8
   1   0 -12-302.159 697.760   9
  -1   0  12 649.958 754.725   5
   1   0 -12 13.6866 714.572   8
  -1   0  11-635.318 761.049   5
   1   0 -11-39.4901 649.980   9
   1   0 -11-398.530 722.181   8
  -1   0  10 34280.3 1925.70   5
   1   0 -10 33403.6 1913.70   8
   1   0 -10 33922.2 1868.83   9
   1   0  -9 3910.18 785.484   8
   1   0  -9 2993.91 659.453   9
   1   0  -9 3189.68 631.402   3
  -1   0   9 2472.93 696.612   5
  -1   0   9 3219.37 607.421   4
   1   0  -8 10904.2 787.171  15
  -1   0   8 10082.7 977.930   5
   1   0  -8 10603.9 970.304   9
  -1   0   8 10355.1 876.498   4
   1   0  -8 11719.1 1058.43   8
   1   0  -8 11063.1 909.771   3
  -1   0   7 8760.19 868.106   5
   1   0  -7 10008.3 891.584   9
   1   0  -7 10691.4 939.875   8
   1   0  -7 10668.8 826.531   3
  -1   0   7 10000.6 803.285   4
   1   0  -7 10446.1 764.286  15
   1   0  -6 4875.85 618.117   8
   1   0  -6 4885.14 613.077   9
   1   0  -6 3664.64 468.738   3
   1   0  -6 3857.14 453.413  15
  -1   0   6 4334.87 533.833   4
   1   0   6 1134.46 367.260   2
  -1   0  -6 811.347 351.529   1
  -1   0  -6 840.706 371.511   8
  -1   0  -7 1312.52 442.815   9
  -1   0  -7 1793.30 502.158   1
  -1   0  -7 2446.27 552.953   8
   1   0   7 3016.43 564.635   2
   1   0   7 1567.70 389.394   7
  -1   0  -8 17627.8 1226.09   1
   1   0   8 15964.1 1284.89   5
  -1   0  -8 14851.4 1109.90   9
  -1   0  -8 13418.3 1177.16   8
   1   0   8 16828.1 1216.52   2
  -1   0  -9 146.231 480.654   1
   1   0   9 656.228 516.738   2
   1   0   9-241.825 559.825   5
  -1   0  -9 580.795 473.486   9
  -1   0  -9 722.050 545.953   8
   1   0  10 10684.4 1237.61   5
  -1   0 -10 10459.0 1120.11   1
  -1   0 -10 8835.09 1059.94   9
  -1   0 -10 8694.77 1107.23   8
   1   0  10 9784.15 1086.76   2
   1   0  11 1594.64 725.885   2
  -1   0 -11 2038.51 742.049   1
   1   0  11 1272.20 862.525   5
  -1   0 -11 1785.96 698.566   9
  -1   0 -11 489.403 681.488   8
   1   0  12 7057.14 1105.32   2
  -1   0 -12 5511.89 1131.49   8
  -1   0 -12 4921.54 1031.79   1
  -1   0 -13 4045.53 1114.17   8
  -1   0 -14-1397.58 938.424   8
  -1  -1  15 2640.46 1156.29  12
  -1  -1  15 3753.58 1261.85   5
   1   1 -15 3964.73 1212.75   9
   1   1 -15 5047.51 1287.74   8
  -1  -1  14 737.360 908.070  12
  -1  -1  14 1513.14 902.305   5
   1   1 -14 2164.52 1043.27   8
   1   1 -14 1879.05 986.759   9
  -1  -1  13 15323.9 1625.83   5
   1   1 -13 16437.0 1674.91   9
   1   1 -13 13582.3 1560.62   8
  -1  -1  13 15701.9 1576.23  12
  -1  -1  12 4874.56 1067.55  12
   1   1 -12 2910.09 862.463   9
  -1  -1  12 4236.03 1008.91   5
   1   1 -12 4542.39 999.833   8
   1   1 -11 3666.31 207.518   9
   1   1 -11 3713.30 216.471   8
   1   1 -10 1123.06 612.674   9
  -1  -1  10 1193.80 674.196   5
   1   1 -10 2576.78 738.405   8
  -1  -1   9 20375.7 1413.21   5
   1   1  -9 23668.2 1497.57   8
   1   1  -9 22444.8 1481.15   9
   1   1  -9 22375.4 1238.79  15
   1   1  -8 21100.2 1143.84  15
  -1  -1   8 20951.9 1312.68   5
   1   1  -8 22307.4 1354.22   8
   1   1  -8 21191.0 1336.12   9
   1   1  -7 125626. 1904.01   3
  -1  -1   7 128142. 1974.83   4
  -1  -1   7 128340. 2376.53   5
   1   1  -7 128299. 2411.00   9
   1   1  -7 129042. 2455.26   8
   1   1  -7 128785. 2099.16  15
   1   1  -6 21978.1 838.697  10
  -1  -1   6 24711.6 987.199   4
   1   1  -6 25008.5 968.480   3
  -1  -1   6 23042.9 1174.56   5
   1   1  -6 22739.4 1218.47   9
   1   1  -6 25135.2 1256.68   8
   1   1  -6 24546.5 1113.12  15
   1   1  -5 71980.7 2000.05   9
   1   1  -5 73090.2 1990.96   8
   1   1  -5 72814.3 1839.11  15
   1   1  -4 27201.8 1146.47   9
   1   1  -4 25826.0 1060.28  15
   1   1   4 5020.44 590.398   2
   1   1   4 3849.36 463.556   7
   1   1   5 38753.4 1395.48   7
   1   1   5 38936.7 1560.74   2
  -1  -1  -5 39515.7 1585.04   1
  -1  -1  -5 39841.9 1607.67   3
   1   1   6 20475.4 1190.86   5
   1   1   6 20337.6 1036.22   7
  -1  -1  -6 19657.3 1012.58   9
  -1  -1  -6 18568.5 1120.17   8
   1   1   6 21669.4 1228.53   4
   1   1   6 21339.2 1196.78   2
  -1  -1  -6 19050.9 1119.89   3
   1   1   7 18653.8 1212.18   2
  -1  -1  -7 17726.8 1228.96   3
   1   1   7 20227.7 1251.61   5
  -1  -1  -7 16358.0 1014.18   9
  -1  -1  -7 15757.4 1124.78   8
   1   1   7 19064.0 1235.68   4
   1   1   7 21033.5 1097.69   7
  -1  -1  -7 17180.9 1172.05   1
   1   1   8 69073.6 2470.20   5
  -1  -1  -8 69974.3 2465.28   1
  -1  -1  -8 69220.0 2126.78   9
  -1  -1  -8 62455.3 2329.60   8
   1   1   8 70440.7 2479.26   4
   1   1   8 70958.2 2434.90   2
   1   1   8 68392.9 2053.01   7
  -1  -1  -8 71583.2 2434.29   3
   1   1   9 24874.8 1620.22   5
  -1  -1  -9 22185.4 1542.47   8
   1   1   9 24444.1 1632.57   4
   1   1   9 25523.6 1591.18   2
  -1  -1  -9 25479.3 1627.91   1
  -1  -1  -9 25963.8 1678.53   3
   1   1  10 3629.98 808.692   2
  -1  -1 -10 4630.16 961.761   3
   1   1  10 4084.67 909.504   5
  -1  -1 -10 2496.99 815.045   8
  -1  -1 -10 3002.83 821.314   1
   1   1  11 4834.12 1006.06   2
  -1  -1 -11 7675.68 1175.96   3
   1   1  11 3875.14 1001.46   5
  -1  -1 -11 7071.18 1148.91   8
  -1  -1 -11 7744.68 1138.12   1
   1   1  12 8682.55 1309.46   5
  -1  -1 -12 7074.12 1210.41   1
  -1  -1 -12 5295.36 1181.53   8
  -1  -1 -13 7216.63 1356.10   1
   1   1  13 12194.5 1434.22   2
   1   1  13 12896.7 1579.50   5
  -1  -1 -13 5753.63 1264.31   8
  -1  -1 -14 3265.77 1075.29   1
   1   1  14 591.174 902.784   2
  -1  -1 -14 1020.24 905.690   8
   1   2 -15 1942.53 1192.31   8
  -1  -2  15 1471.55 1134.46   5
   1   2 -15 560.085 987.015   9
  -1  -2  15-253.682 1066.72  12
  -1  -2  14 6337.33 1282.40  12
   1   2 -14 4162.26 1162.03   8
  -1  -2  14 3954.30 1075.38   5
   1   2 -14 4576.57 1230.86   9
  -1  -2  13 6007.10 1208.36  12
   1   2 -13 7468.75 1263.70   8
  -1  -2  13 7737.25 1311.28   5
   1   2 -13 6104.06 1246.33   9
  -1  -2  12 15442.6 1111.38   5
  -1  -2  12 15427.7 1141.50  12
   1   2 -12 14733.0 1346.01   9
   1   2 -12 14895.8 1204.29   8
  -1  -2  11 9273.26 1189.01   5
   1   2 -11 9252.62 1200.71   9
   1   2 -11 9994.56 1204.22   8
  -1  -2  11 9310.19 1224.68  12
   1   2 -10 33962.2 400.856  15
  -1  -2  10 36942.2 637.249   5
   1   2 -10 31702.3 646.338   9
   1   2 -10 33132.4 620.730   8
   1   2 -10 32251.3 487.735  16
  -1  -2  10 32721.2 574.401  14
   1   2  -9 5292.47 888.086   9
  -1  -2   9 5717.81 836.436   5
  -1  -2   9 6194.10 851.570  14
   1   2  -9 5050.91 808.239  16
   1   2  -9 5293.72 772.445  15
   1   2  -9 5321.60 817.917   8
   1   2  -8 861.430 21.7474  15
  -1  -2   8 770.435 22.4439   5
   1   2  -8 836.552 24.2943   9
  -1  -2   8 795.556 22.2345  14
   1   2  -8 759.437 23.2333   8
   1   2  -8 812.338 23.5645  16
   1   2  -7 57937.9 1963.55  16
  -1  -2   7 62573.5 2018.21   5
   1   2  -7 64240.4 2202.52   9
   1   2  -7 65107.0 2068.17   8
  -1  -2   7 63467.3 2063.62  14
   1   2  -7 61300.6 1957.83  15
   1   2  -6 6329.86 673.018  15
   1   2  -6 6760.22 562.353  10
  -1  -2   6 5513.09 617.600   5
   1   2  -6 6603.62 727.138   9
   1   2  -6 6722.34 697.414   8
   1   2  -6 6290.34 686.534  16
  -1  -2   6 6840.50 733.592  14
   1   2  -5 31497.2 1361.60  15
   1   2  -5 30264.4 1136.36  10
  -1  -2   5 29171.2 1178.05   5
   1   2  -5 28196.0 1323.92   9
   1   2  -5 34752.3 1360.88   8
  -1  -2   5 28726.7 1325.36  14
   1   2  -5 29976.5 1326.12  16
  -1  -2   4 91221.0 1665.25  11
   1   2  -4 91275.3 1670.66  10
  -1  -2   4 89160.8 1597.32   5
   1   2  -4 90979.3 1952.06   9
   1   2  -4 93041.0 1885.82  15
   1   2  -4 91958.4 1891.62  16
  -1  -2   4 94271.6 1932.93  14
  -1  -2   3 800.843 254.712  11
  -1  -2   3 830.506 306.837  14
   1   2  -3 964.605 299.102  16
   1   2  -3 716.349 229.804  10
   1   2  -3 825.147 252.767   9
   1   2  -3 687.975 253.341  15
  -1  -2   2 74305.7 1701.67  11
   1   2  -2 77687.5 1794.47  16
   1   2  -2 76677.7 1701.06  10
   1   2  -2 79586.8 1705.30   9
   1   2  -2 77870.4 1486.54   7
   1   2  -2 76661.8 1783.74  15
  -1  -2   2 78485.4 1792.24  14
  -1  -2   1 10292.2 948.952  11
   1   2  -1 10011.0 951.099  16
   1   2  -1 10528.2 938.134  10
   1   2  -1 10292.5 842.939   7
  -1  -2   0 194499. 1027.04  11
  -1  -2  -1 8484.42 637.216  11
  -1  -2  -1 7638.59 584.219   6
  -1  -2  -2 2050.45 248.287  11
   1   2   3 72448.0 1599.75  10
  -1  -2  -3 70206.6 1618.39   8
   1   2   3 66473.9 1873.53   2
   1   2   3 71454.6 1907.67   4
  -1  -2  -3 72628.8 1857.57   1
   1   2   3 68229.3 1821.57   7
  -1  -2  -3 72124.3 1859.11   6
  -1  -2  -3 72123.8 1849.28   3
   1   2   4 36135.7 1141.13  10
   1   2   4 31900.2 1300.48   5
   1   2   4 33503.8 1431.72   4
   1   2   4 32716.1 1381.22   7
  -1  -2  -4 35814.4 1361.97   6
  -1  -2  -4 35788.4 1412.89   3
   1   2   5 7087.38 672.714   5
  -1  -2  -5 6496.71 493.783   9
  -1  -2  -5 5974.73 623.819   8
   1   2   5 7493.95 771.250   4
   1   2   5 7736.73 745.232   2
  -1  -2  -5 5111.09 695.130   1
   1   2   5 6773.76 669.140   7
  -1  -2  -5 6371.02 698.133   6
  -1  -2  -5 5972.99 711.958   3
  -1  -2  -6 73132.7 1763.96   3
   1   2   6 76595.3 1753.15   5
   1   2   6 75289.3 1668.48   7
  -1  -2  -6 73046.4 1688.01   8
   1   2   6 75730.7 1849.59   4
   1   2   6 74153.7 1811.68   2
  -1  -2  -6 75841.3 1771.29   1
  -1  -2  -6 73827.0 1681.03   6
   1   2   7 13051.9 1040.32   5
  -1  -2  -7 11541.1 1021.30   8
   1   2   7 13601.1 1129.14   4
   1   2   7 11733.3 1046.59   2
   1   2   7 11718.0 934.563   7
  -1  -2  -7 11927.9 1061.92   1
  -1  -2  -7 11591.5 972.191   6
  -1  -2  -7 12174.8 1097.63   3
   1   2   9 6845.36 940.955   2
  -1  -2  -9 5907.79 952.647   3
   1   2   9 5205.18 882.098   5
  -1  -2  -9 4510.53 855.776   8
  -1  -2  -9 3645.51 844.817   1
   1   2   9 6011.11 956.075   4
   1   2  10 12098.0 1313.52   5
  -1  -2 -10 13275.9 1386.23   8
   1   2  10 12881.4 1374.01   4
   1   2  10 10956.9 1277.88   2
  -1  -2 -10 14095.7 1449.24   1
  -1  -2 -10 14319.2 1465.01   3
   1   2  11 23398.8 1779.78   5
  -1  -2 -11 17714.2 1652.54   8
   1   2  11 22942.7 1832.26   4
   1   2  11 22808.6 1753.42   2
  -1  -2 -11 19757.4 1797.53   3
   1   2  12 11110.7 1449.00   2
  -1  -2 -12 15293.4 1577.88   1
   1   2  12 10994.4 1468.17   5
  -1  -2 -12 13557.1 1559.01   8
   1   2  12 10069.2 1416.48   4
  -1  -2 -12 14214.1 1573.89   3
  -1  -2 -13 6165.23 1240.30   1
   1   2  13 8258.48 1357.94   2
  -1  -2 -13 6063.53 1331.43   3
   1   2  13 6430.96 1211.08   5
  -1  -2 -13 5730.32 1236.45   8
  -1  -2 -14 6660.85 1419.26   3
   1   2  14 5947.95 1258.73   2
  -1  -2 -14 7118.84 1448.58   1
   1   2  14 8439.71 1496.56   5
  -1  -2 -14 7292.16 1425.77   8
  -1  -2 -15 322.281 1088.09   1
  -1  -3  14 4315.98 1222.55  12
   1   3 -14 6638.37 1397.93   9
   1   3 -13 16315.4 1773.53   9
  -1  -3  13 13794.9 1645.17  12
  -1  -3  12-390.280 853.619  12
  -1  -3  12 640.223 781.431   5
   1   3 -12-350.666 759.856   9
  -1  -3  11-320.297 771.494  12
  -1  -3  11 314.518 723.102   5
   1   3 -11-213.338 705.449   9
   1   3 -11 1742.48 709.445   8
   1   3 -11 1625.96 813.077  16
   1   3 -11 711.894 671.643  15
  -1  -3  11 444.477 773.730  14
  -1  -3  11 135.472 711.819  13
  -1  -3  10 1712.08 801.007  12
   1   3 -10 2239.32 693.580   8
  -1  -3  10 2058.26 741.091  14
   1   3 -10 2312.85 786.855   9
  -1  -3  10 3506.70 823.436   5
   1   3 -10 3666.88 774.243  15
   1   3 -10 2042.92 697.197  16
  -1  -3  10 2864.65 789.454  13
  -1  -3   9 3250.12 830.874  12
  -1  -3   9 4623.23 942.312  14
   1   3  -9 3131.80 691.102  15
   1   3  -9 3313.06 780.037   9
  -1  -3   9 4236.86 833.118   5
   1   3  -9 3459.27 785.702  16
   1   3  -9 3703.40 776.497   8
  -1  -3   8 929.885 580.818  12
   1   3  -8 1189.87 556.671   8
   1   3  -8 705.435 557.666  16
   1   3  -8 1325.98 561.802   9
  -1  -3   8 505.245 471.964   5
   1   3  -8 548.657 534.086  15
  -1  -3   8 748.222 578.455  14
  -1  -3   7 15530.3 1803.73   5
   1   3  -7 15585.2 2056.80   9
   1   3  -7 15709.4 1892.29   8
  -1  -3   7 15100.9 2019.85  14
   1   3  -7 15392.4 1977.82  16
   1   3  -7 15654.0 1977.74  15
   1   3  -6 5833.91 605.416  10
  -1  -3   6 6398.92 643.541   5
   1   3  -6 5524.22 717.884   9
   1   3  -6 6316.56 652.549   8
  -1  -3   6 6623.16 775.150  14
   1   3  -6 6411.22 752.447  15
   1   3  -6 5559.00 702.297  16
  -1  -3   6 6447.00 674.142  11
  -1  -3   5 80629.6 2026.45  11
   1   3  -5 76936.0 1944.63  10
   1   3  -5 79205.8 2205.21  15
  -1  -3   5 75809.4 1820.87   5
   1   3  -5 77763.5 2185.03   9
   1   3  -5 83770.0 1958.15   8
  -1  -3   5 77203.1 2236.04  14
   1   3  -5 77969.5 2201.89  16
  -1  -3   4 58248.3 1705.65  11
   1   3  -4 54569.8 1232.67   7
   1   3  -4 56773.4 1676.13  10
  -1  -3   4 48522.8 1333.82   5
   1   3  -4 57094.4 1754.86   9
   1   3  -4 58801.9 1565.67   8
   1   3  -4 52905.6 1760.44  16
   1   3  -4 54589.3 1760.50  15
  -1  -3   4 54203.2 1790.40  14
   1   3  -3 2614.07 486.175  15
  -1  -3   3 4424.32 520.091   6
  -1  -3   3 4455.75 681.883  11
   1   3  -3 3160.53 507.854  10
   1   3  -3 4334.31 574.441   9
   1   3  -3 4159.73 463.638   7
   1   3  -3 3301.58 556.151  16
  -1  -3   3 3458.91 643.790  14
  -1  -3   2 1094.11 359.899   6
  -1  -3   2 1520.59 449.517  11
  -1  -3   2 2686.53 472.731  14
   1   3  -2 2174.39 387.043  10
   1   3  -2 1875.95 334.520   9
   1   3  -2 2358.75 366.361   7
   1   3  -2 1959.50 389.516  15
   1   3  -2 2261.87 414.800  16
   1   3  -1 180240. 9411.68  10
   1   3  -1 180541. 9965.04   9
   1   3  -1 176335. 8339.06  16
  -1  -3   1 175174. 9339.43  14
   1   3  -1 176406. 9305.43  15
   1   3   0 749.952 185.440  16
   1   3   0 818.926 118.921   7
  -1  -3   0 777.229 234.035   6
   1   3   1 127932. 15172.3  15
   1   3   1 125890. 16072.7   4
   1   3   1 126678. 16063.7   2
   1   3   1 127612. 15282.1  16
   1   3   1 126125. 18543.9   7
  -1  -3  -2 15038.2 1031.35  11
   1   3   3 11966.9 1031.38   7
   1   3   3 12348.3 924.683  10
  -1  -3  -3 11410.6 757.250   8
   1   3   3 10777.1 877.233   4
   1   3   3 13537.7 960.217   2
   1   3   3 13710.1 685.732  15
  -1  -3  -4 32989.0 1441.61   3
   1   3   4 36183.8 1305.24  10
   1   3   4 37388.4 1310.11   5
  -1  -3  -4 33642.9 1207.39   8
   1   3   4 37716.7 1526.60   4
   1   3   4 36589.2 1487.81   2
   1   3   4 34842.1 1478.16   7
  -1  -3  -4 35288.1 1516.11   6
  -1  -3  -5 32216.1 1534.98   3
  -1  -3  -5 31833.5 1256.38  11
   1   3   5 31003.8 1212.71  10
   1   3   5 14857.7 1340.50   5
  -1  -3  -5 14876.4 1276.70   8
   1   3   5 15026.1 1486.87   4
   1   3   5 14686.2 1428.07   2
   1   3   5 14981.3 1407.08   7
  -1  -3  -5 14600.2 1507.42   1
  -1  -3  -5 15140.4 1499.30   6
  -1  -3  -6 85465.5 2566.59   3
   1   3   6 81606.8 2349.46   5
  -1  -3  -6 85646.7 2309.34   8
   1   3   6 82184.9 2579.83   4
   1   3   6 78450.1 2564.93   2
   1   3   6 83758.0 2491.37   7
  -1  -3  -6 84069.3 2567.69   1
  -1  -3  -6 83290.2 2449.32   6
  -1  -3  -7 5636.42 840.579   6
   1   3   7 4074.59 780.152   2
   1   3   7 5019.26 845.401   4
   1   3   7 4825.53 748.056   5
  -1  -3  -7 5933.76 902.604   3
  -1  -3  -7 5270.29 747.305   8
  -1  -3  -7 5336.00 857.093   1
   1   3   7 4956.94 795.758   7
   1   3   8 61856.7 2290.41   5
   1   3   8 63504.9 2524.36   4
   1   3   8 62634.1 2475.47   2
  -1  -3  -9 1522.66 770.651   6
   1   3   9 742.071 626.459   2
  -1  -3  -9 2343.50 936.032   3
  -1  -3  -9 2777.89 800.775   1
   1   3   9 1004.15 685.561   5
  -1  -3  -9 1148.45 578.450   8
   1   3   9 344.848 664.896   4
   1   3   9 1096.06 585.531   7
   1   3  10 14574.2 1496.05   2
   1   3  10 15520.7 1514.26   5
  -1  -3 -10 18572.7 1524.95   8
   1   3  10 14019.1 1492.01   4
  -1  -3 -10 17553.4 1575.67   3
   1   3  11 3164.35 958.635   2
  -1  -3 -11 3875.27 1159.39   3
   1   3  11 2534.75 926.104   5
  -1  -3 -11 3313.60 981.079   8
  -1  -3 -11 3341.57 1001.51   1
   1   3  11 3118.73 998.751   4
   1   3  12-390.720 801.030   2
  -1  -3 -12 1823.87 959.388   1
  -1  -3 -12 1306.39 1055.50   3
   1   3  12-366.251 808.805   5
  -1  -3 -12 46.8028 790.658   8
   1   3  12 982.852 787.408   4
  -1  -3 -13 596.771 1020.24   3
   1   3  13 1531.57 863.796   2
  -1  -3 -13-356.704 894.722   1
   1   3  13 726.153 942.644   5
   1   3  13-909.989 946.574   4
  -1  -3 -13 296.928 892.442   8
  -1  -3 -14 346.112 1119.16   3
   1   3  14 1786.43 976.577   2
   1   3  14 2012.21 1096.09   5
  -1  -3 -14 1961.59 1028.65   1
  -1  -3 -14 2271.87 1157.90   8
   1   3  14-12.4510 987.942   4
  -1  -4  13 1314.30 992.625  12
   1   4 -13 1052.03 972.861   9
  -1  -4  12 6070.64 1246.78  12
   1   4 -12 6490.79 1259.62   9
   1   4 -12 4724.18 1061.82  16
  -1  -4  12 4980.62 1148.98  14
  -1  -4  12 4134.52 1069.59  13
  -1  -4  11 3937.64 1102.15  12
   1   4 -11 4131.82 1020.81   9
   1   4 -11 4871.43 1079.92  16
   1   4 -11 4107.81 953.366  15
  -1  -4  11 4314.88 1076.97  13
  -1  -4  11 4178.82 1016.71  14
   1   4 -10 32141.7 1962.67  15
   1   4 -10 33459.1 2095.22   9
   1   4 -10 32534.9 1959.70  16
  -1  -4  10 34332.9 2089.75  14
  -1  -4  10 30990.3 1969.21  13
  -1  -4  10 33811.5 2093.58  12
   1   4  -9 32046.1 1918.16   9
   1   4  -9 31007.1 1856.97  16
  -1  -4   9 29680.5 1897.44  12
   1   4  -9 32681.4 1885.43  15
  -1  -4   9 29898.7 1898.10  14
  -1  -4   9 31860.7 1974.66  13
   1   4  -8 82213.9 2735.13  15
  -1  -4   8 83631.1 2896.65  13
   1   4  -8 82622.1 2848.34   9
   1   4  -8 82067.1 2776.41  16
  -1  -4   8 84440.2 2899.37  14
  -1  -4   8 78618.4 2830.70  12
   1   4  -7 11191.4 1102.90   9
   1   4  -7 10408.7 1056.06  16
   1   4  -7 9334.34 1013.11  15
  -1  -4   7 8261.30 1027.04  14
  -1  -4   7 7806.58 1034.08  12
  -1  -4   7 7967.56 1087.15  13
  -1  -4   6 2937.50 184.433  12
   1   4  -6 3035.66 188.270  10
  -1  -4   6 3078.55 138.339  14
   1   4  -6 3360.56 139.826   9
   1   4  -6 3300.06 192.026  16
   1   4  -6 3205.97 197.946  15
  -1  -4   5 18201.9 1163.61  12
  -1  -4   5 18504.0 1159.17  11
  -1  -4   5 19571.1 1294.67  14
   1   4  -5 18163.7 1104.27  10
   1   4  -5 19641.0 1198.81   9
   1   4  -5 20347.0 1266.30  15
   1   4  -5 17158.7 1183.54  16
  -1  -4   4 29859.4 1802.07  11
   1   4  -4 29374.3 1822.83  10
   1   4  -4 29395.4 1753.47   9
   1   4  -4 29881.3 1910.68  16
   1   4  -4 29423.2 1875.32  15
  -1  -4   3 3972.99 548.768  12
  -1  -4   3 4073.60 662.351  11
   1   4  -3 3566.02 580.815  10
   1   4  -3 4500.96 563.078   9
   1   4  -3 4046.85 592.516  16
   1   4  -3 4092.92 497.413   7
   1   4  -3 3836.97 597.596  15
  -1  -4   3 3911.90 669.395  14
  -1  -4   3 3745.36 556.890   6
   1   4  -2 10812.2 879.364  15
   1   4  -2 10934.6 909.199  10
   1   4  -2 11460.7 755.062   9
   1   4  -2 11480.2 881.386  16
   1   4  -2 13068.2 835.882   7
   1   4  -1 19089.8 1156.20  10
   1   4  -1 18626.8 1104.73  15
   1   4  -1 16946.2 834.186   9
   1   4  -1 18021.8 1120.02  16
   1   4  -1 19337.4 1085.92   7
  -1  -4   0 38137.3 1490.51  11
   1   4   0 37872.0 1502.61  10
   1   4   0 39136.3 1436.63   7
   1   4   0 37872.9 1185.73   4
   1   4   0 40006.8 1382.21  16
   1   4   0 40384.2 1184.89   2
   1   4   0 35798.0 1289.24  15
  -1  -4   0 38080.6 1376.37  14
  -1  -4   0 35443.7 1159.97   3
  -1  -4   0 37888.5 1443.65   6
  -1  -4  -1 65807.5 1705.12   3
  -1  -4  -1 68175.5 2008.46  11
   1   4   1 62979.8 1949.92  10
   1   4   1 68644.4 1756.32   4
   1   4   1 66824.2 1731.87  16
   1   4   1 68277.8 1720.33   2
   1   4   1 65065.5 1993.18   7
   1   4   1 67991.6 1691.81  15
  -1  -4  -1 63511.1 1736.97  14
  -1  -4  -1 64078.9 1684.49   1
  -1  -4  -1 68530.6 2006.34   6
   1   4   2 777.668 13.4134  16
   1   4   2 814.761 16.6446   7
  -1  -4  -3 4029.35 716.217   6
  -1  -4  -3 4587.41 652.327  11
   1   4   3 4215.79 586.024  10
  -1  -4  -3 3122.82 610.629   3
   1   4   3 4455.41 605.315   4
   1   4   3 4732.71 608.815   2
  -1  -4  -3 2779.81 581.165   1
   1   4   3 4606.49 640.168   7
  -1  -4  -4 51781.2 1678.28   3
  -1  -4  -4 47239.3 1485.28  11
   1   4   4 54389.5 1453.77  10
   1   4   4 50046.4 1616.00   4
   1   4   4 51273.4 1627.32   2
   1   4   4 50021.4 1692.95   7
  -1  -4  -4 50593.4 1641.05   1
  -1  -4  -4 46292.5 1771.00   6
  -1  -4  -5 2918.67 720.831   6
  -1  -4  -5 1959.00 581.269  11
   1   4   5 4065.78 655.747   2
   1   4   5 3470.34 546.136  10
  -1  -4  -5 3517.77 736.715   3
   1   4   5 3691.93 651.146   7
  -1  -4  -5 2404.86 608.670   1
   1   4   5 3780.49 661.010   4
  -1  -4  -6 38565.0 1899.99   3
   1   4   6 39054.2 1876.54   4
   1   4   6 36546.5 1804.13   2
   1   4   6 37099.5 1784.71   7
  -1  -4  -6 37397.1 1885.61   6
  -1  -4  -7 3732.98 851.699   6
   1   4   7 5614.23 871.232   2
  -1  -4  -7 4493.91 910.993   3
   1   4   7 4588.90 812.427   4
   1   4   7 4945.98 787.675   7
  -1  -4  -7 3444.80 796.062   1
  -1  -4  -8 24614.8 1757.60   3
   1   4   8 22946.0 1683.62   4
   1   4   8 20886.2 1645.03   2
   1   4   8 21616.5 1565.86   7
  -1  -4  -8 20916.9 1675.88   1
  -1  -4  -8 24891.0 1671.62   6
  -1  -4  -9 22816.3 1839.02   3
  -1  -4  -9 21500.3 1571.85   8
   1   4   9 23703.8 1789.44   4
   1   4   9 24374.6 1664.88   7
   1   4   9 23301.4 1725.18   2
  -1  -4  -9 24182.7 1701.22   6
  -1  -4  -9 22228.1 1796.52   1
  -1  -4 -10 6786.19 1147.01   6
   1   4  10 9957.74 1244.31   2
  -1  -4 -10 6855.45 1240.88   1
  -1  -4 -10 7718.58 1259.19   3
   1   4  10 9082.77 1175.44   5
  -1  -4 -10 6255.92 1080.96   8
   1   4  10 10882.8 1312.38   4
   1   4  10 8930.93 1129.46   7
  -1  -4 -11 15225.1 1718.08   1
   1   4  11 15895.8 1565.31   5
  -1  -4 -11 11606.6 1379.04   8
   1   4  11 14688.2 1598.68   4
   1   4  11 13378.0 1517.46   2
  -1  -4 -11 13390.5 1666.54   3
  -1  -4 -12 12854.6 1693.07   3
   1   4  12 8155.52 1348.79   2
   1   4  12 9696.56 1417.70   5
  -1  -4 -12 11019.9 1566.09   1
  -1  -4 -12 11099.3 1504.98   8
   1   4  12 8966.02 1418.44   4
   1   4  13 5738.96 1350.44   4
  -1  -4 -13 6931.00 1499.08   3
   1   4  13 4167.23 1198.00   2
   1   4  13 4365.87 1177.44   5
  -1  -4 -13 2661.36 1143.83   1
  -1  -4 -13 3962.49 1161.13   8
  -1  -4 -14 2073.31 1171.87   8
   1   4  14 2840.13 1237.18   5
  -1  -5  13-457.161 1067.14  12
   1   5 -13 1030.73 1040.46   9
  -1  -5  12-5614.92 2208.34  12
   1   5 -12-44.7183 1143.37   9
  -1  -5  12-1809.16 1268.05  13
   1   5 -12-2960.98 2006.71  15
   1   5 -11 23368.4 1992.12   9
   1   5 -11 25457.3 1965.43  16
  -1  -5  11 31762.5 2308.54  14
  -1  -5  11 27702.1 2144.87  13
  -1  -5  11 27752.7 2185.02  12
  -1  -5  10 3881.78 1076.24  12
   1   5 -10 3573.05 1039.78   9
   1   5 -10 2711.17 925.757  16
   1   5 -10 2953.32 942.563  15
  -1  -5  10 2651.78 1037.26  14
  -1  -5  10 2926.99 1019.31  13
  -1  -5   9 8514.43 1262.50  12
  -1  -5   9 6678.41 1126.79  14
   1   5  -9 9076.82 1203.57   9
   1   5  -9 9003.64 1203.96  16
   1   5  -9 10275.2 1246.09  15
  -1  -5   9 6737.02 1159.46  13
  -1  -5   8 6418.41 1054.00  12
   1   5  -8 8266.67 1079.84   9
   1   5  -8 7341.21 1017.37  16
   1   5  -8 6688.01 1069.63  15
  -1  -5   8 7008.71 1160.88  14
  -1  -5   8 5997.96 1119.34  13
  -1  -5   7 2604.32 810.836  12
   1   5  -7 4445.80 822.540   9
   1   5  -7 4576.61 884.143  15
   1   5  -7 4849.22 906.021  16
  -1  -5   7 3699.25 902.100  14
  -1  -5   7 2262.57 858.914  13
  -1  -5   6 31906.8 1661.34  11
   1   5  -6 30643.7 1614.59  10
   1   5  -6 32668.2 1733.23   9
   1   5  -6 31544.5 1775.47  16
   1   5  -6 32948.9 1786.16  15
  -1  -5   6 32543.7 1833.28  14
  -1  -5   6 29802.5 1849.91  13
  -1  -5   6 29978.2 1667.11  12
  -1  -5   5 78265.6 2516.47  11
   1   5  -5 78347.1 2469.87  10
   1   5  -5 81446.5 2473.03   9
   1   5  -5 78422.1 2580.47  16
   1   5  -5 76991.4 2568.81  15
  -1  -5   5 79375.3 2673.37  14
  -1  -5   5 81299.4 2767.27  13
  -1  -5   4 44181.1 1909.87  11
   1   5  -4 43635.9 1898.11  16
   1   5  -4 43326.6 1850.31  10
   1   5  -4 43081.4 1714.76   9
   1   5  -4 44291.0 1900.87  15
  -1  -5   4 41541.7 1883.01  14
  -1  -5   4 39003.0 1917.52  13
  -1  -5   4 42344.4 1721.29  12
  -1  -5   3 47019.4 1247.20  11
   1   5  -3 46109.9 1160.97  10
   1   5  -3 47266.6 1028.53   9
   1   5  -3 47179.9 1186.90  16
   1   5  -3 46774.6 1151.55  15
  -1  -5   3 46729.5 1203.10  14
  -1  -5   3 46111.8 1218.85  13
   1   5  -2 3325.13 262.735  10
   1   5  -2 3138.52 183.723  16
   1   5  -2 3191.72 186.316  15
  -1  -5   1 21243.3 1381.00  11
   1   5  -1 27362.8 1453.74  10
   1   5  -1 26083.7 1337.62  16
   1   5  -1 27829.1 1371.68  15
   1   5  -1 27330.6 1360.15   7
  -1  -5   1 24171.7 1355.71  14
  -1  -5   1 22604.9 1347.85  13
  -1  -5   0 7960.22 894.180  11
   1   5   0 8804.50 846.851  10
   1   5   0 7723.77 727.979  16
   1   5   0 9253.53 773.364  15
   1   5   0 8038.52 764.118   7
  -1  -5   0 8658.35 821.787  14
  -1  -5   0 7454.16 784.623  13
  -1  -5   0 7330.41 832.228   6
  -1  -5  -1 37732.6 1764.59  11
   1   5   1 38424.6 1684.67  10
   1   5   1 42146.4 1524.78  16
   1   5   1 40271.4 1687.76   7
   1   5   1 41129.1 1498.70  15
  -1  -5  -1 40290.6 1545.80  14
  -1  -5  -1 35115.5 1516.53  13
  -1  -5  -1 36844.6 1709.77   6
  -1  -5  -2 15863.1 1044.17   3
  -1  -5  -2 13705.2 981.028   1
  -1  -5  -2 15524.0 1151.73  11
   1   5   2 14072.3 1085.51  10
   1   5   2 15311.1 1015.10   4
   1   5   2 15478.8 1159.83   7
   1   5   2 15115.4 1001.63   2
  -1  -5  -2 15425.8 1161.27   6
  -1  -5  -3 38743.6 1689.75   3
  -1  -5  -3 38725.6 1757.42  11
   1   5   3 35506.6 1647.57  10
   1   5   3 38213.9 1655.92   4
   1   5   3 39605.6 1654.59   2
   1   5   3 38738.6 1791.59   7
  -1  -5  -3 37929.6 1846.23   6
  -1  -5  -4 14182.2 1005.68   1
  -1  -5  -5 60991.5 2375.24   1
  -1  -5  -5 64631.5 2404.27   3
  -1  -5  -5 62871.4 2165.21  11
   1   5   5 68437.7 2254.15  10
   1   5   5 63143.2 2388.18   4
   1   5   5 64710.8 2442.58   7
   1   5   5 64821.4 2372.25   2
  -1  -5  -5 65615.7 2523.77   6
   1   5   6 18098.8 1407.86   4
   1   5   6 18814.2 1391.18   7
   1   5   6 19091.0 1381.48   2
  -1  -5  -6 18127.1 1452.13   6
  -1  -5  -7 2198.92 997.811   6
   1   5   7 1443.25 755.870   2
  -1  -5  -7 2912.20 918.818   1
  -1  -5  -7 3932.90 1105.84   3
   1   5   7 2056.83 838.796   4
   1   5   7 3088.86 893.726   7
  -1  -5  -8 2425.51 966.267   6
   1   5   8 1318.55 746.768   2
  -1  -5  -8 1396.60 962.115   3
  -1  -5  -8 1857.35 855.449   1
   1   5   8 1393.78 775.456   4
   1   5   8 754.327 626.108   7
  -1  -5  -9 20668.1 1806.43   3
  -1  -5  -9 19505.0 1775.99   1
   1   5   9 24239.2 1840.54   4
   1   5   9 22593.9 1703.39   7
   1   5   9 20837.5 1681.12   2
  -1  -5  -9 20921.6 1731.99   6
  -1  -5 -10 3527.68 1093.24   6
  -1  -5 -10 6212.59 1373.20   3
   1   5  10 6092.57 1140.81   2
  -1  -5 -10 5102.79 1178.01   1
   1   5  10 7103.70 1263.98   4
   1   5  10 6296.83 1111.18   7
  -1  -5 -11 2108.55 1203.28   3
   1   5  11 1789.53 890.454   2
  -1  -5 -11 2073.30 944.945   1
   1   5  11 3328.08 1136.32   4
  -1  -5 -12 4108.90 1395.13   3
   1   5  12 395.086 825.607   2
  -1  -5 -12 4779.39 1279.55   1
   1   5  12 2014.83 1093.56   4
  -1  -6  12 1133.26 1123.01  12
   1   6 -12 1276.47 1035.12   9
   1   6 -12 1978.25 1089.33  16
   1   6 -12 2057.97 1154.21  15
  -1  -6  12 1689.42 1257.99  14
  -1  -6  12 1467.18 1087.35  13
  -1  -6  11 185.664 941.891  12
   1   6 -11 873.592 934.198   9
   1   6 -11 466.233 874.250  16
   1   6 -11 1281.62 994.324  15
  -1  -6  11 1077.63 1070.61  14
  -1  -6  11 166.572 967.448  13
  -1  -6  10 5243.35 1214.41  12
   1   6 -10 3225.89 985.596   9
   1   6 -10 3880.23 1062.29  16
   1   6 -10 4784.86 1179.65  15
  -1  -6  10 5045.31 1246.33  14
  -1  -6  10 5806.65 1255.11  13
  -1  -6   9 1227.11 865.788  12
   1   6  -9 2622.02 912.790   9
   1   6  -9 2535.05 958.041  16
   1   6  -9 3312.91 1041.87  15
  -1  -6   9 2490.59 1049.85  14
  -1  -6   9 1110.90 1017.31  13
   1   6  -8 17341.8 1541.52   9
   1   6  -8 15593.2 1501.14  16
   1   6  -8 17444.7 1599.04  15
  -1  -6   8 16303.2 1646.63  14
  -1  -6   8 17898.1 1718.91  13
  -1  -6   8 16337.9 1492.86  12
  -1  -6   7 666.325 696.064  12
  -1  -6   7 1570.54 820.046  11
   1   6  -7 885.092 699.084   9
   1   6  -7 796.136 726.832  15
   1   6  -7 534.851 740.615  16
  -1  -6   7 373.488 804.582  14
  -1  -6   7 682.346 837.511  13
  -1  -6   6 8689.14 1244.85  11
   1   6  -6 13899.8 1305.49  10
   1   6  -6 14377.4 1286.57   9
   1   6  -6 13407.9 1357.57  16
   1   6  -6 15678.1 1459.91  15
  -1  -6   6 10602.9 1347.78  14
  -1  -6   6 8899.06 1309.12  13
  -1  -6   5 25052.9 1687.75  11
   1   6  -5 23817.3 1550.96  10
   1   6  -5 22256.1 1576.37  16
   1   6  -5 23939.8 1659.99  15
  -1  -6   5 24550.6 1738.77  13
  -1  -6   4 7117.85 1005.54  11
   1   6  -4 6392.81 903.703  10
   1   6  -4 6604.26 922.160  16
   1   6  -4 7186.98 975.094  15
  -1  -6   4 6659.42 1014.61  13
  -1  -6   3 3506.29 889.354  11
   1   6  -3 3099.74 742.664  10
   1   6  -3 2221.48 678.057  16
   1   6  -3 2862.19 752.433  15
  -1  -6   3 1680.05 687.261  13
  -1  -6   2 2604.75 753.115   6
  -1  -6   2 2465.31 865.797  11
   1   6  -2 2344.93 884.292  10
   1   6  -2 3544.71 713.587  16
   1   6  -2 846.991 1431.30  15
   1   6  -2 3499.90 717.297   7
  -1  -6   2 2939.80 1004.32  13
  -1  -6   1 68080.7 2547.15  11
   1   6  -1 69240.0 2551.01  10
   1   6  -1 75829.4 2454.46  16
   1   6  -1 73536.4 2420.59  15
   1   6  -1 69935.8 2396.28   7
  -1  -6   1 72097.4 2448.73  14
  -1  -6   1 68166.9 2453.25  13
  -1  -6   1 68100.4 2366.27   6
   1   6   0 812.673 123.749  16
  -1  -6  -1 41661.3 2414.64   6
   1   6   1 43521.1 2452.70  10
   1   6   1 47349.9 2469.81   7
  -1  -6  -2 515.213 662.774  11
  -1  -6  -2 1124.50 701.267   6
   1   6   2 14.7452 535.384  10
   1   6   2-166.155 557.276   7
  -1  -6  -3 12814.6 1303.41   6
  -1  -6  -3 13265.4 1253.42  11
   1   6   3 12500.2 1145.93  10
   1   6   3 14457.0 1247.02   7
  -1  -6  -4 11070.8 1159.67   3
  -1  -6  -4 9123.61 1101.94  11
  -1  -6  -4 10252.6 1236.18   6
   1   6   4 16598.0 1305.15  10
  -1  -6  -4 12038.7 1189.61   1
   1   6   4 14209.0 1181.16   4
   1   6   4 13618.2 1271.72   7
   1   6   4 15148.3 1241.64   2
  -1  -6  -5 21044.2 1610.90   3
  -1  -6  -5 15675.1 1432.06  11
  -1  -6  -5 15489.3 1469.72   1
   1   6   5 20775.3 1502.04  10
   1   6   5 19066.3 1482.09   4
   1   6   5 20078.4 1576.33   7
   1   6   5 19750.1 1488.47   2
  -1  -6  -5 20127.7 1688.73   6
  -1  -6  -6 787.867 278.614   3
  -1  -6  -6 777.767 251.823   6
  -1  -6  -6 816.187 190.338   1
   1   6   6 754.175 173.736   4
   1   6   6 794.365 155.642   2
   1   6   6 799.613 117.943   7
  -1  -6  -7 20507.7 1753.33   3
  -1  -6  -7 20685.0 1706.92   1
   1   6   7 22634.7 1758.29   4
   1   6   7 25341.0 1824.43   7
   1   6   7 22398.3 1658.86   2
  -1  -6  -7 20709.6 1824.15   6
  -1  -6  -8 635.675 942.420   6
   1   6   8 840.990 736.177   2
  -1  -6  -8 1164.30 1009.46   3
  -1  -6  -8 935.439 816.667   1
   1   6   8 756.757 781.685   4
   1   6   8 1728.41 877.002   7
  -1  -6  -9 1474.34 989.130   6
  -1  -6  -9 1524.49 1099.40   3
   1   6   9 1966.70 821.266   2
   1   6   9 3518.99 1039.08   4
   1   6   9 3346.43 941.495   7
  -1  -6  -9 2696.96 1004.81   1
  -1  -6 -10 1910.56 1149.95   6
  -1  -6 -10 1953.16 1148.45   3
   1   6  10 1439.29 826.576   2
   1   6  10 3495.13 1069.28   4
   1   6  10 4822.36 1127.28   7
  -1  -6 -10 2650.77 1046.64   1
  -1  -6 -11 5158.75 1417.75   6
  -1  -6 -11 4696.42 1252.02   1
  -1  -6 -11 2563.35 1291.14   3
   1   6  11 4818.49 1180.34   2
   1   6  11 4214.36 1070.93   7
   1   6  11 2583.33 1047.44   4
  -1  -7  11 163.226 1039.25  12
   1   7 -11-674.767 1061.20   9
  -1  -7  10 620.915 981.946  12
   1   7 -10 881.274 929.755   9
   1   7 -10 1086.51 959.266  16
   1   7 -10-568.340 967.290  15
  -1  -7  10 1173.79 1083.82  14
  -1  -7  10-1643.56 1227.93  13
  -1  -7   9 4183.26 1155.94  12
   1   7  -9 5107.85 1191.17  16
   1   7  -9 6993.21 1359.27  15
  -1  -7   9 5333.34 1265.73  14
  -1  -7   9 6144.76 1455.80  13
   1   7  -8 410.407 763.760  16
   1   7  -8 178.542 838.719  15
  -1  -7   8-133.773 996.740  14
  -1  -7   8 46.9967 968.182  13
  -1  -7   7 47271.1 2415.67  11
   1   7  -7 45419.7 2526.28  16
   1   7  -7 44693.8 2511.31  15
  -1  -7   7 48695.3 2681.96  14
  -1  -7   7 46375.7 2670.97  13
  -1  -7   6 3195.63 1086.15  11
   1   7  -6 3935.73 1063.02  10
   1   7  -6 3759.32 1031.88  16
   1   7  -6 3115.67 996.306  15
  -1  -7   6 2309.96 1058.65  14
  -1  -7   6 3163.16 1148.67  13
  -1  -7   5 4833.01 1086.52  11
   1   7  -5 4633.97 949.136  10
   1   7  -5 4361.58 991.803  16
   1   7  -5 4002.99 975.290  15
  -1  -7   5 4364.75 1070.83  14
  -1  -7   5 4467.72 1048.21  13
   1   7  -4 12542.2 1171.49  10
   1   7  -4 13316.7 1110.41  16
   1   7  -4 12801.7 1107.99  15
  -1  -7   3 44107.9 2298.10  11
   1   7  -3 45125.4 2285.63  10
   1   7  -3 44180.4 2182.37  16
   1   7  -3 43530.0 2167.09  15
  -1  -7   3 41836.0 2244.18  13
  -1  -7   2 2598.92 946.144  11
   1   7  -2 3652.47 901.563  10
   1   7  -2 4330.57 842.445  16
   1   7  -2 3856.16 889.557  15
  -1  -7   2 2147.75 836.740  13
  -1  -7   1 10976.8 1356.45  11
   1   7  -1 15881.6 1456.94  10
   1   7  -1 16546.4 1376.01  16
   1   7  -1 15818.3 1392.98  15
  -1  -7   1 12449.9 1286.31  14
   1   7  -1 15961.8 1352.17   7
  -1  -7   1 12632.6 1328.95  13
  -1  -7   1 14510.0 1380.92   6
  -1  -7   0 3485.65 954.175   6
  -1  -7   0 2336.65 920.945  11
   1   7   0 1562.83 734.985  10
   1   7   0 3098.27 822.571   7
  -1  -7  -1 19224.5 1581.79  11
   1   7   1 20274.9 1532.60  10
   1   7   1 20706.9 1519.51   7
  -1  -7  -2 1706.11 867.183  11
  -1  -7  -2 2089.95 962.246   6
   1   7   2 2615.10 799.844  10
   1   7   2 2458.79 774.499   7
  -1  -7  -3 14049.6 1431.03  11
   1   7   3 16719.1 1453.25  10
   1   7   3 16051.8 1465.75   7
  -1  -7  -3 14640.9 1493.23   6
  -1  -7  -4 1442.23 913.696  11
  -1  -7  -4 397.885 932.612   6
   1   7   4 1095.52 732.224  10
   1   7   4 576.181 697.364   7
  -1  -7  -5 34457.2 2138.11  11
   1   7   5 38823.3 2125.64  10
   1   7   5 36326.4 2171.17   7
  -1  -7  -5 34585.9 2216.33   6
  -1  -7  -6 4786.05 1226.27   6
  -1  -7  -6 4604.53 1167.49   3
   1   7   6 3623.89 951.334   2
  -1  -7  -6 3401.36 1001.99   1
   1   7   6 6031.10 1085.98   4
   1   7   6 4260.46 1021.15   7
  -1  -7  -7 25157.1 1984.60   3
   1   7   7 29131.4 2042.99   4
   1   7   7 29105.4 2057.33   7
   1   7   7 27790.2 1944.45   2
  -1  -7  -7 26803.1 2127.60   6
  -1  -7  -8 3171.27 1281.41   6
  -1  -7  -8 4015.42 1298.36   3
  -1  -7  -8 2281.43 1051.16   1
   1   7   8 5305.67 1192.19   4
   1   7   8 5157.28 1421.16   7
  -1  -7  -9 879.077 1142.06   6
  -1  -7  -9 1791.67 1129.01   3
   1   7   9 4363.72 1160.49   2
  -1  -7  -9 2524.93 1118.43   1
   1   7   9 3709.03 1141.15   4
   1   7   9 4800.89 1234.58   7
  -1  -7 -10 1627.43 1259.04   6
  -1  -7 -10 1790.46 1237.59   3
   1   7  10 1367.39 969.810   2
   1   7  10 2683.86 1176.41   4
  -1  -7 -10 2054.18 1134.77   1
   1   7  10 1241.46 1079.06   7
   1   8  -8 1212.62 987.699  16
   1   8  -8 1874.66 1080.37  15
  -1  -8   8-656.734 1067.18  14
  -1  -8   8-246.737 1090.35  13
  -1  -8   7 1719.47 1114.99  11
   1   8  -7 4111.26 1204.25  16
   1   8  -7 4779.73 1270.07  15
  -1  -8   7 2704.06 1299.24  13
  -1  -8   6 5125.63 1236.00  11
   1   8  -6 5385.62 1231.73  10
   1   8  -6 5534.63 1248.88  16
   1   8  -6 6405.09 1238.55  15
  -1  -8   6 6573.32 1321.15  14
  -1  -8   6 7603.30 1474.64  13
  -1  -8   5 6579.48 1328.09  11
   1   8  -5 6043.97 1204.22  10
   1   8  -5 5713.10 1153.20  16
   1   8  -5 5884.30 1222.29  15
  -1  -8   5 4894.74 1249.16  14
  -1  -8   5 5573.08 1227.98  13
  -1  -8   4 23822.0 2028.01  11
   1   8  -4 20377.1 1824.79  10
   1   8  -4 22094.2 1807.72  16
   1   8  -4 21737.7 1820.00  15
  -1  -8   4 24436.8 1935.40  14
  -1  -8   4 23111.9 1939.07  13
  -1  -8   3 3491.72 1144.69  11
   1   8  -3 2557.82 913.488  10
   1   8  -3 2231.19 871.897  16
   1   8  -3 3189.79 949.619  15
  -1  -8   3 2220.47 945.414  14
  -1  -8   3 2081.57 996.202  13
  -1  -8   2 10166.2 1507.89  11
   1   8  -2 12199.0 1470.55  10
   1   8  -2 11021.0 1286.89  16
   1   8  -2 13371.8 1459.37  15
  -1  -8   2 9070.33 1310.13  14
  -1  -8   2 8162.96 1316.08  13
  -1  -8   1 5237.64 1274.58  11
   1   8  -1 6456.56 1208.66  10
  -1  -8   0 5328.82 1184.96   6
  -1  -8   0 3581.74 1195.21  11
   1   8   0 5405.56 1190.01  10
   1   8   0 7915.70 1228.48   7
  -1  -8  -1 5661.38 1219.33   6
  -1  -8  -1 1932.91 1007.09  11
   1   8   1 4603.51 1096.33  10
   1   8   1 5366.96 1055.86   7
  -1  -8  -2 4331.14 1170.06  11
  -1  -8  -2 6030.51 1295.31   6
   1   8   2 6297.19 1226.38  10
   1   8   2 7056.68 1202.35   7
  -1  -8  -3 1596.56 1058.81  11
  -1  -8  -3 1232.52 1092.93   6
   1   8   3 1965.66 912.549  10
   1   8   3 1214.05 801.430   7
  -1  -8  -4 17223.0 1737.02  11
   1   8   4 16723.9 1660.14  10
   1   8   4 21424.1 1808.11   7
  -1  -8  -4 17177.6 1825.70   6
  -1  -8  -5 6191.58 1381.69   6
   1   8   5 5465.47 1117.74  10
   1   8   5 6330.11 1198.32   7
  -1  -8  -6 1057.69 1149.26   6
   1   8   6 1429.02 975.239   7
  -1  -8  -7 371.912 1196.41   6
   1   8   7 990.395 885.526   7
  -1  -8  -8 1203.17 1235.98   6
  -1  -8  -8-1311.56 1189.15   3
   1   8   8 129.721 932.955   4
  -1  -8  -8-470.797 998.365   1
   1   8   8-102.690 956.372   7
  -1  -8  -9 1801.51 1181.66   1
  -1  -8  -9 1171.24 1349.88   3
   1   8   9 2087.14 1005.48   2
   1   8   9 2435.81 1175.70   4
  -1  -9   7 819.028 1221.91  11
  -1  -9   6 3516.06 1282.57  11
   1   9  -6 1969.07 1002.55  16
  -1  -9   6 1477.55 1133.68  14
  -1  -9   5 9954.68 1610.30  11
   1   9  -5 9752.80 1433.09  16
  -1  -9   5 11649.3 1646.89  14
  -1  -9   4-1417.10 1183.74  11
   1   9  -4 1449.31 995.911  10
   1   9  -4 856.896 875.925  16
  -1  -9   4-1347.51 1096.57  14
  -1  -9   3 356.373 1143.98  11
   1   9  -3 3139.57 1102.01  10
   1   9  -3 2928.85 1037.73  16
  -1  -9   2 1465.02 1206.22  11
   1   9  -2 830.167 1006.25  10
  -1  -9   1 17210.8 1977.97  11
   1   9  -1 19638.7 1932.34  10
  -1  -9   0 806.305 1075.98   6
  -1  -9   0 2055.11 1210.00  11
   1   9   0 2252.53 1034.77  10
  -1  -9  -1 12454.4 1706.38   6
  -1  -9  -1 10809.3 1728.72  11
   1   9   1 12645.7 1687.53  10
   1   9   1 12867.3 1538.88   7
  -1  -9  -2 472.641 103.450   6
  -1  -9  -2 459.452 170.310  11
   1   9   2 473.764 165.150  10
   1   9   2 489.667 175.567   7
  -1  -9  -3 5391.84 1405.89   6
  -1  -9  -3 4952.53 1373.62  11
   1   9   3 7655.08 1401.03  10
   1   9   3 7428.68 1351.09   7
  -1  -9  -4 2421.80 1185.26   6
  -1  -9  -4-119.343 1171.72  11
   1   9   4 215.680 872.890  10
   1   9   4 795.576 876.798   7
  -1  -9  -5 1024.35 1249.84   6
   1   9   5 2846.55 1056.04   7
  -1 -10  -1 4806.60 1389.93   6
  -2  -3  13-1278.42 1068.83  12
   2   3 -11 47934.5 2463.76  15
   2   3 -10 6349.99 1074.48  15
   2   3  -9 1276.45 1038.04  15
   2   3  -8 4605.38 841.627  15
   2   3  -7 49467.9 2067.21  15
  -2  -4  13 5417.99 1492.55  12
  -2  -4  12 7370.19 1476.62  12
   2   4 -12 7338.83 1295.10  15
  -2  -4  11 1505.42 947.017  12
   2   4 -11 1070.20 847.956  15
   2   4 -10 3148.04 943.927  15
   2   4  -9 15315.0 1499.15  15
   2   4  -8 61375.9 2639.02  15
   2   4  -7 18438.5 1490.12  15
   2   4  -6 17677.3 860.984  10
   2   4  -6 18039.1 1013.34  15
   2   4  -5 29925.5 1619.79  10
   2   4  -5 27468.6 1650.21  15
   2   4  -4 1398.91 515.778  10
   2   4  -4 1999.54 654.640  15
   2   4  -3 2381.97 617.844  10
   2   4  -3 2229.18 665.606  15
   2   4  -3 1870.57 490.026   7
   2   4  -2 25201.6 1441.29  10
   2   4  -2 24272.0 1299.25   7
   2   4  -2 22946.4 1363.62  15
   2   4  -1 2935.40 617.809  10
   2   4  -1 1678.05 541.085  15
   2   4  -1 2208.58 543.916   7
   2   4   0 18886.8 1229.85  10
   2   4   0 20167.0 1251.48   7
   2   4   0 16769.6 1076.83  15
   2   4   1 3234.87 820.489  10
   2   4   1 3613.13 1125.25   7
   2   4   2 17681.0 1212.54  10
   2   4   2 15582.5 1082.24   2
   2   4   2 16438.4 1243.15   7
   2   4   3 12748.1 1063.13  10
   2   4   3 11778.8 1011.39   2
   2   4   3 12876.9 1141.88   7
   2   4   4 12948.2 1084.45  10
   2   4   4 14870.9 1163.42   2
   2   4   4 12756.0 1165.56   7
   2   4   5 2791.79 678.242   2
   2   4   5 1971.11 551.733  10
  -2  -4  -5 1303.30 581.939   1
   2   4   5 2121.90 662.379   7
   2   4   6 18306.4 1424.42   2
   2   4   6 17113.9 1391.26   7
   2   4   7 10603.7 1170.98   2
   2   4   7 9101.76 1128.51   7
   2   4   8 373.780 633.330   2
  -2  -4  -8 1113.63 738.845   1
   2   4   8 1565.69 715.014   7
   2   4   9 1048.84 751.671   2
  -2  -4  -9-69.4027 721.387   1
   2   4   9 410.642 670.910   7
   2   5 -13 8666.64 1588.30  15
  -2  -5  13 2301.00 1344.55  13
  -2  -5  12 5679.73 1352.91  12
   2   5 -12 5820.65 1271.58   9
   2   5 -12 5880.14 1309.19  15
  -2  -5  12 7831.79 1514.19  13
  -2  -5  11 1992.59 1124.10  12
   2   5 -11 375.140 830.069   9
   2   5 -11 1386.89 980.288  15
  -2  -5  11 2259.73 1151.91  13
  -2  -5  10 1539.77 996.196  12
   2   5 -10 2251.72 971.037   9
   2   5 -10 660.920 877.404  15
  -2  -5   9 5805.80 1194.68  12
   2   5  -9 8089.12 1243.90   9
   2   5  -9 7997.89 1240.81  16
   2   5  -9 7814.66 1251.93  15
  -2  -5   9 4882.21 1118.43  14
   2   5  -8 3615.61 912.855   9
   2   5  -8 4113.48 977.390  16
   2   5  -8 6081.95 1085.33  15
  -2  -5   8 5004.44 1078.21  14
   2   5  -7 94078.0 3350.52  16
   2   5  -7 91648.8 3362.73  15
   2   5  -6 5454.24 996.617  16
   2   5  -6 4146.87 861.614  10
   2   5  -6 4185.50 971.321  15
  -2  -5   6 1866.99 879.949  14
  -2  -5   5 7093.73 1088.55  11
   2   5  -5 7220.17 1016.76  10
   2   5  -5 8493.90 1126.03  16
   2   5  -5 6819.26 1030.91  15
  -2  -5   5 6770.89 1128.41  14
  -2  -5   4 62.6645 652.268  11
   2   5  -4 153.471 541.601  10
   2   5  -4 818.494 595.322  16
   2   5  -4 617.276 642.089  15
  -2  -5   4 1491.22 711.495  14
  -2  -5   3 122471. 2849.58  11
   2   5  -3 120199. 2762.22  10
   2   5  -3 121389. 2727.93  15
  -2  -5   3 122336. 2829.27  14
  -2  -5   2 11286.7 1191.58  11
   2   5  -2 13774.8 1212.00  10
   2   5  -2 13592.5 1164.66  15
   2   5  -2 11901.6 1030.45   7
  -2  -5   1 4728.93 986.310  11
   2   5  -1 5989.07 945.007  10
   2   5  -1 7057.51 964.520  15
  -2  -5   0 2596.34 778.233  11
   2   5   0 1659.46 560.680  10
   2   5   0 1326.00 535.874  15
   2   5   0 2569.76 632.238   7
  -2  -5  -1 51323.3 2207.94  11
   2   5   1 48565.4 2118.00  10
   2   5   1 49598.5 1829.94  15
  -2  -5  -1 44738.8 2148.54   6
   2   5   1 48000.3 2091.32   7
  -2  -5  -2 8717.33 1044.99  11
  -2  -5  -2 10669.0 1208.89   6
   2   5   3 16483.6 1253.57  10
   2   5   3 16315.4 1224.24   2
   2   5   3 16056.0 1338.57   7
  -2  -5  -3 13240.9 1174.18   1
  -2  -5  -3 15976.1 1429.72   6
  -2  -5  -4 5210.93 1026.61   6
   2   5   4 7251.53 902.462  10
  -2  -5  -4 4198.94 839.681   1
   2   5   4 7116.03 909.994   2
   2   5   4 6793.82 971.634   7
   2   5   5 58764.6 2305.14  10
   2   5   5 61372.0 2465.80   2
   2   5   5 57074.6 2500.35   7
   2   5   6 11435.6 1334.09   2
   2   5   7 59216.5 2690.16   2
   2   5   7 55869.2 2682.35   7
  -2  -5  -7 52791.5 2653.16   1
   2   5   8 2556.79 832.636   2
  -2  -5  -8 3008.20 939.021   1
   2   5   8 1780.84 799.237   7
   2   5   9 72.0710 735.866   2
  -2  -5  -9 1556.82 904.873   1
   2   5   9-566.225 756.982   7
   2   5  10 365.983 837.784   2
   2   5  10 2223.00 954.888   7
   2   5  11 4411.32 771.559   2
   2   5  11 3925.31 706.430   7
  -2  -6  11 2748.43 1236.84  12
   2   6 -11 2343.63 982.625   9
   2   6 -11 2270.69 1054.87  16
   2   6 -11 1757.39 1099.04  15
  -2  -6  11 3653.16 1364.17  14
  -2  -6  11 792.924 1092.01  13
  -2  -6  10 3397.98 1187.89  12
   2   6 -10 2903.40 1075.98   9
   2   6 -10 3312.11 1081.18  16
   2   6 -10 2745.98 1036.14  15
  -2  -6  10-587.640 1088.39  14
  -2  -6  10 892.146 1095.25  13
  -2  -6   9 926.440 957.636  12
   2   6  -9 2801.36 974.343   9
   2   6  -9 1517.12 903.981  16
   2   6  -9 253.863 887.717  15
  -2  -6   9 1293.97 1064.78  14
  -2  -6   9 1807.36 1056.97  13
   2   6  -8 3856.26 944.797  16
   2   6  -8 4384.79 1137.38  15
  -2  -6   8 4875.63 1219.15  14
  -2  -6   7 4873.33 1167.35  11
   2   6  -7 5233.80 1036.38  10
   2   6  -7 4767.90 1058.47  16
   2   6  -7 7385.64 1216.11  15
  -2  -6   7 4767.33 1154.73  14
  -2  -6   6 28879.7 1995.72  11
   2   6  -6 30499.2 2004.14  10
   2   6  -6 31160.6 2045.36  16
   2   6  -6 30820.6 2040.53  15
  -2  -6   6 26640.6 2003.76  14
  -2  -6   5 2065.46 919.843  11
   2   6  -5 3672.89 883.531  10
   2   6  -5 3746.79 958.935  16
   2   6  -5 3469.87 985.102  15
  -2  -6   5 474.321 829.485  14
  -2  -6   4 54881.1 2543.35  11
   2   6  -4 55283.3 2505.57  10
   2   6  -4 56723.5 2530.60  16
   2   6  -4 53086.4 2441.46  15
  -2  -6   4 55874.0 2554.57  14
  -2  -6   3 7402.37 1175.88  11
   2   6  -3 7121.66 1019.63  10
   2   6  -3 8168.75 1101.21  16
   2   6  -3 7630.25 1047.81  15
  -2  -6   3 8509.32 1168.29  14
  -2  -6   2-219.322 817.553  11
   2   6  -2 629.962 705.712  10
   2   6  -2 348.830 577.978  16
   2   6  -2 358.449 637.938  15
  -2  -6   2-1171.53 861.048  14
  -2  -6   1 6388.68 1066.60   6
  -2  -6   1 6440.98 1141.29  11
   2   6  -1 8212.87 1153.70  10
   2   6  -1 7634.29 1041.39   7
   2   6  -1 8097.12 1058.60  15
  -2  -6   0 11963.8 1365.45  11
   2   6   0 12100.4 1272.36  10
   2   6   0 13689.8 1275.97   7
   2   6   0 14668.8 1232.40  15
  -2  -6   0 13184.4 1349.92   6
  -2  -6  -1 13726.4 1428.51  11
   2   6   1 14143.8 1351.08  10
   2   6   1 16228.1 1405.09   7
  -2  -6  -1 12870.8 1359.28   6
  -2  -6  -2 613.856 804.115   6
  -2  -6  -2 1443.59 870.524  11
   2   6   2-183.993 604.775  10
   2   6   2 72.0990 602.240   7
  -2  -6  -3 5550.87 1095.55   6
  -2  -6  -3 6151.33 1124.80  11
   2   6   3 6185.63 953.028  10
   2   6   3 6772.82 1043.41   7
   2   6   4 80312.9 2994.02  10
   2   6   4 81144.5 3131.56   7
  -2  -6  -4 83289.5 3246.20   6
  -2  -6  -5 381.573 893.335   6
   2   6   5 1639.41 717.450   2
   2   6   5 847.778 706.077  10
   2   6   5 820.541 752.869   7
  -2  -6  -5 606.602 716.364   1
  -2  -6  -6-17.6861 936.758   6
   2   6   6-1010.38 701.145   2
   2   6   6-394.159 711.491   7
  -2  -6  -6 476.396 739.987   1
  -2  -6  -7-226.120 924.879   6
   2   6   7 181.249 724.464   2
   2   6   7-198.123 716.653   7
  -2  -6  -7-369.086 806.319   1
  -2  -6  -8 8026.39 1435.04   6
  -2  -6  -8 6913.28 1284.77   1
   2   6   8 7798.12 1315.11   2
   2   6   8 8181.51 1307.84   7
  -2  -6  -9 231.079 927.975   1
   2   6   9-1235.72 893.985   2
   2   6   9-462.942 831.090   7
  -2  -6 -10 2653.13 1087.66   1
   2   6  10 225.195 842.957   2
   2   6  10 1424.11 1001.17   7
   2   7  -9 2137.81 999.632  16
   2   7  -9 1915.87 1069.63  15
  -2  -7   9 272.435 1135.25  14
  -2  -7   9 522.858 1140.15  13
   2   7  -8 1853.64 916.450  16
   2   7  -8 1077.66 954.255  15
  -2  -7   8 175.967 1113.19  14
  -2  -7   8-403.494 1054.51  13
  -2  -7   7-140.746 1059.50  11
   2   7  -7-318.948 859.350  10
   2   7  -7 686.258 895.449  16
   2   7  -7 575.923 928.324  15
  -2  -7   7-2384.18 1232.42  14
  -2  -7   7-1161.30 1108.12  13
  -2  -7   6 692.921 961.811  11
   2   7  -6 2285.37 821.910  10
   2   7  -6 1294.16 907.213  16
   2   7  -6 1778.12 901.717  15
  -2  -7   6-891.263 1007.41  14
  -2  -7   6 1699.79 1049.40  13
  -2  -7   5 8188.46 1219.14  11
   2   7  -5 15951.0 1624.13  10
   2   7  -5 15090.7 1619.57  16
   2   7  -5 15297.9 1586.74  15
  -2  -7   5 6814.45 1193.73  14
  -2  -7   5 8452.60 1447.14  13
  -2  -7   4 21630.0 1789.77  11
   2   7  -4 19576.6 1694.48  10
   2   7  -4 21797.6 1738.73  16
   2   7  -4 18896.8 1613.99  15
  -2  -7   4 20994.3 1827.42  14
  -2  -7   4 19924.7 1813.96  13
  -2  -7   3 2023.99 1066.70  11
   2   7  -3 837.821 786.463  10
   2   7  -3 1163.93 812.349  16
   2   7  -3 1285.19 853.280  15
  -2  -7   3 460.786 892.152  14
  -2  -7   3-150.697 833.783  13
   2   7  -2 5855.42 1195.28  10
   2   7  -2 7481.36 1150.56  16
   2   7  -2 5631.65 1081.01  15
  -2  -7   2 5398.08 1160.84  14
  -2  -7   2 4372.82 1030.45  13
  -2  -7   1 13628.8 1547.65  11
   2   7  -1 16969.7 1640.15  10
   2   7  -1 19942.8 1563.92  15
   2   7  -1 19651.7 1630.19   7
  -2  -7   1 15430.7 1494.32  13
  -2  -7   1 16415.8 1538.97   6
  -2  -7   0 14003.8 1527.70  11
   2   7   0 15838.9 1476.45  10
   2   7   0 15871.8 1445.44   7
  -2  -7   0 13141.2 1459.52   6
  -2  -7  -1 3661.83 1054.14   6
  -2  -7  -1 4019.54 1095.20  11
   2   7   1 3956.12 939.445  10
   2   7   1 4781.39 953.889   7
  -2  -7  -2 6658.95 1329.01   6
  -2  -7  -2 6939.35 1250.79  11
   2   7   2 7114.06 1211.52  10
   2   7   2 7410.68 1230.19   7
  -2  -7  -3 12299.1 1516.08   6
  -2  -7  -3 9629.71 1353.80  11
   2   7   3 12746.5 1404.69  10
   2   7   3 14293.2 1501.47   7
  -2  -7  -4 2759.21 1122.91   6
   2   7   4 1393.25 836.390  10
   2   7   4 1115.53 890.917   7
  -2  -7  -5-293.571 946.172   6
  -2  -7  -5-147.925 896.618  11
   2   7   5 925.834 705.293  10
   2   7   5 587.357 823.442   7
  -2  -7  -6 1084.23 1125.27   6
   2   7   6 4258.95 1104.91   7
  -2  -7  -7-715.563 1090.92   6
  -2  -7  -7-829.532 886.414   1
   2   7   7 1216.23 871.040   7
  -2  -7  -8 6117.77 1393.85   6
   2   7   8 5707.15 1203.22   2
  -2  -7  -8 3633.42 1131.28   1
   2   7   8 6610.30 1325.00   7
  -2  -7  -9 13953.3 1862.09   1
   2   7   9 16810.6 1829.09   2
  -2  -8   7 1224.33 1169.23  11
   2   8  -7 162.814 959.543  10
   2   8  -7 1204.06 962.923  16
   2   8  -7 1169.15 993.834  15
  -2  -8   7 1817.04 1227.74  14
  -2  -8   7 2096.32 1138.33  13
  -2  -8   6 476.255 1052.15  11
   2   8  -6-31.2275 903.759  10
   2   8  -6 794.183 882.535  16
   2   8  -6-1052.01 980.187  15
  -2  -8   6 725.492 1138.23  14
  -2  -8   6 1224.96 1115.69  13
  -2  -8   5 1120.48 1096.70  11
   2   8  -5-71.4251 850.322  10
   2   8  -5 700.221 899.755  16
   2   8  -5 434.353 881.958  15
  -2  -8   5-1301.59 1077.24  14
  -2  -8   5 976.302 1041.61  13
  -2  -8   4 2761.64 1161.06  11
   2   8  -4 2399.99 1083.77  10
   2   8  -4 2035.30 901.122  16
   2   8  -4 2016.70 1074.48  15
  -2  -8   4 1706.31 1152.95  14
  -2  -8   4 1183.28 1007.09  13
  -2  -8   3 812.755 1063.70  11
   2   8  -3 1764.49 959.931  10
   2   8  -3 2590.50 1013.91  16
   2   8  -3 2998.05 1046.95  15
  -2  -8   3 2643.96 1138.07  14
  -2  -8   3 1222.96 983.641  13
  -2  -8   2 4111.88 1241.44  11
   2   8  -2 5840.88 1177.13  10
   2   8  -2 6981.88 1152.92  15
  -2  -8   1 2671.73 1110.28  11
   2   8  -1 6102.82 1261.87  10
  -2  -8   0 6918.34 1251.91   6
  -2  -8   0 5561.27 1273.99  11
   2   8   0 6288.51 1134.26  10
   2   8   0 8113.06 1225.85   7
  -2  -8  -1 18674.5 1884.69  11
   2   8   1 19877.6 1771.89  10
   2   8   1 20252.5 1732.20   7
  -2  -8  -1 17792.5 1817.98   6
  -2  -8  -2 1893.33 1100.39   6
  -2  -8  -2 1465.94 1034.70  11
   2   8   2 1988.91 929.535  10
   2   8   2 2437.38 953.867   7
  -2  -8  -3 5040.15 1616.31   6
  -2  -8  -3 5205.96 1603.67  11
   2   8   3 1450.04 1014.16  10
   2   8   3 4181.31 1269.08   7
  -2  -8  -4 63.3203 1079.59   6
  -2  -8  -4-1461.22 1210.78  11
   2   8   4 1263.11 933.708  10
   2   8   4 534.432 805.879   7
  -2  -8  -5 1725.47 1200.41   6
   2   8   5 641.537 824.953   7
  -2  -8  -6 6982.59 1613.46   6
   2   8   6 4544.79 1244.97   7
   2   9  -5 2616.99 1158.21  16
  -2  -9   5 870.916 1195.27  13
   2   9  -4 5871.40 1424.76  10
   2   9  -4 5426.55 1373.84  16
   2   9  -4 6734.29 1420.64  15
  -2  -9   4-802.062 1366.80  14
  -2  -9   4 1005.71 1246.02  13
  -2  -9   3-911.699 1248.33  11
   2   9  -3 560.850 1028.27  10
  -2  -9   2 2156.53 1329.62  11
   2   9  -2 2657.75 1095.80  10
  -2  -9   1 2253.73 1301.90  11
   2   9  -1 5231.42 1295.82  10
  -2  -9   0 1777.69 1190.29  11
   2   9   0 2346.65 1100.44  10
  -2  -9  -1-72.7759 1105.44   6
  -2  -9  -1 968.304 1211.26  11
   2   9   1 1353.19 973.972  10
   2   9   1 1538.40 1022.97   7
  -2  -9  -2 2977.65 1295.45   6
  -2  -9  -2 2889.96 1369.59  11
   2   9   2 2393.67 1052.94  10
   2   9   2 3271.81 1105.84   7
  -2  -9  -3-1253.70 1216.29   6
  -2  -9  -3 45.4122 1246.25  11
   2   9   3 381.266 984.426  10
   2   9   3-1037.34 964.836   7
  -2  -9  -4 5036.11 1532.97  11
   2   9   4 4974.83 1191.64  10
   0   0   0    0.00    0.00   0

TITL dimethyl_ether_phase_gamma_5_60GPa in P-1
REM P-1 (#2 in standard setting)
CELL 0.71073   4.288764   8.304531  12.791161  90.2490  93.9203  90.1368
ZERR    8.00   0.001689   0.001778   0.001341   0.0122   0.0211   0.0281
LATT  1
SFAC C H O
UNIT 16.00 48.00 8.00
TREF
HKLF 4
END
;
_shelx_hkl_checksum                85078
_olex2_submission_special_instructions  'No special instructions were received'

############################################################################# 

data_dimethyl_ether_phase_gamma_7_30GPa

_audit_creation_method
;
Olex2 1.5
(compiled 2022.04.07 svn.rca3783a0 for OlexSys, GUI svn.r6498)
;
_shelx_SHELXL_version_number       '2018/3'

_audit_contact_author_address 

; Faculty of Chemistry 
  Adam Mickiewicz University  
  Uniwersytetu Pozna\'nskiego 8
  61-614 Pozna\'n
  Poland 
;
 
_audit_contact_author_email   
;
marcinp@amu.edu.pl
;
     
_audit_contact_author_name         'Podsiad\/lo, Marcin'
_audit_contact_author_phone        ?


# TITLE AND AUTHOR LIST  

loop_
_publ_contact_author_id_orcid

'0000-0001-6931-1059'  
'0000-0002-4460-4362'
'0000-0003-2504-1119'
'0000-0001-7577-4527'
'0000-0002-1439-7278' 
'0000-0001-6702-1875'

_publ_author_name 

;
 'Sacharczuk, Natalia' 
Faculty of Chemistry 
  Adam Mickiewicz University  
  Uniwersytetu Pozna\'nskiego 8
  61-614 Pozna\'n
  Poland 
 
 'Olejniczak, Anna' 
Faculty of Chemistry 
  Adam Mickiewicz University  
  Uniwersytetu Pozna\'nskiego 8
  61-614 Pozna\'n
  Poland 

 'Bujak, Maciej' 
Faculty of Chemistry
  University of Opole
  Oleska 48 
  45-052 Opole
  Poland

 'Dziubek, Kamil' 
 Faculty of Chemistry 
  Adam Mickiewicz University  
  Uniwersytetu Pozna\'nskiego 8
  61-614 Pozna\'n
  Poland 
 
 'Katrusiak, Andrzej' 
Faculty of Chemistry 
  Adam Mickiewicz University  
  Uniwersytetu Pozna\'nskiego 8
  61-614 Pozna\'n
  Poland 
 
'Podsiad\/lo, Marcin' 
Faculty of Chemistry 
  Adam Mickiewicz University  
  Uniwersytetu Pozna\'nskiego 8
  61-614 Pozna\'n
  Poland 
;
 

 #############################################################################

# start Validation Reply Form
_vrf_PLAT029_dimethyl_ether_phase_gamma_7_30GPa
;
PROBLEM: _diffrn_measured_fraction_theta_full value Low .      0.322 Why? 
 
RESPONSE: The generated Alerts A, B and C are the typical high-pressure 
crystallography warnings. A single crystal of DME was obtained using 
in-situ high-pressure crystallization technique in a diamond-anvil 
cell (DAC). The DAC imposes severe restrictions on which reflections 
can be collected,resulting in incomplete data set and, as a result, 
in missing reflections, poor data/parameter ratio and low-bond precision.
;
_vrf_PLAT088_dimethyl_ether_phase_gamma_7_30GPa
;
PROBLEM: Poor Data / Parameter Ratio ....................       4.43 Note 
 
RESPONSE: 'Due to the construction of the diamond-anvil cell
 access to the sample crystal is limited affecting data collection'
;
_vrf_PLAT413_dimethyl_ether_phase_gamma_7_30GPa
;
PROBLEM: Short Inter XH3 .. XHn     H23      ..H62      .       1.89 Ang. 
 
RESPONSE: These alerts are generated because there 
is a large amount of disorder in the structure. 

;
_vrf_PLAT196_dimethyl_ether_phase_gamma_7_30GPa
;
PROBLEM: No TEMP record and _measurement_temperature .NE.        293 Degree

RESPONSE: Data were collected at room temperature (295(2) K).
;
_vrf_PLAT911_dimethyl_ether_phase_gamma_7_30GPa
;
PROBLEM: Missing FCF Refl Between Thmin & STh/L=    0.600        557 Report

RESPONSE: These reflections were probably affected by unexpected 
deviations in their intensities for symmetry equivalent measurements 
and omitted during initial data reduction.
;

_publ_section_references
;
Dolomanov, O.V., Bourhis, L.J., Gildea, R.J, Howard, J.A.K. & Puschmann, H.
 (2009), J. Appl. Cryst. 42, 339-341.

Sheldrick, G.M. (2008). Acta Cryst. A64, 112-122.

Sheldrick, G.M. (2015). Acta Cryst. C71, 3-8.
;
_chemical_name_common              ?
_chemical_name_systematic          'dimethyl ether'
_chemical_formula_moiety           'C2 H6 O'
_chemical_formula_sum              'C2 H6 O'
_chemical_formula_weight           46.07
_chemical_melting_point            ?
loop_
  _atom_type_symbol
  _atom_type_description
  _atom_type_scat_dispersion_real
  _atom_type_scat_dispersion_imag
  _atom_type_scat_source
 'C' 'C' 0.0033 0.0016 'International Tables Vol C Tables 4.2.6.8 and 6.1.1.4'
 'H' 'H' 0.0000 0.0000 'International Tables Vol C Tables 4.2.6.8 and 6.1.1.4'
 'O' 'O' 0.0106 0.0060 'International Tables Vol C Tables 4.2.6.8 and 6.1.1.4'

_shelx_space_group_comment
;
The symmetry employed for this shelxl refinement is uniquely defined
by the following loop, which should always be used as a source of
symmetry information in preference to the above space-group names.
They are only intended as comments.
;
_space_group_crystal_system        'triclinic'
_space_group_IT_number             2
_space_group_name_H-M_alt          'P -1'
_space_group_name_Hall             '-P 1'
loop_
  _space_group_symop_operation_xyz
 'x, y, z'
 '-x, -y, -z'

_cell_length_a                     4.250(4)
_cell_length_b                     8.198(3)
_cell_length_c                     12.6105(19)
_cell_angle_alpha                  90.641(19)
_cell_angle_beta                   93.97(3)
_cell_angle_gamma                  90.04(5)
_cell_volume                       438.3(4)
_cell_formula_units_Z              8
_cell_measurement_reflns_used      842
_cell_measurement_temperature      295(2)
_cell_measurement_theta_max        23.5110
_cell_measurement_theta_min        4.9570

_shelx_estimated_absorpt_T_max     ?
_shelx_estimated_absorpt_T_min     ?

_exptl_absorpt_coefficient_mu      0.108
_exptl_absorpt_correction_T_max    1.00000
_exptl_absorpt_correction_T_min    0.76813
_exptl_absorpt_correction_type     multi-scan
_exptl_absorpt_process_details     
;
CrysAlisPro 1.171.42.49 (Rigaku Oxford Diffraction, 2022)
Empirical absorption correction using spherical harmonics,
implemented in SCALE3 ABSPACK scaling algorithm.
;
_exptl_absorpt_special_details     
;
Data were collected at room temperature (295(2) K) and pressure of 7.30(2) GPa
(7300000 kPa).
;
_exptl_crystal_colour              colourless
_exptl_crystal_density_diffrn      1.396
_exptl_crystal_density_meas        ?
_exptl_crystal_density_method      ?
_exptl_crystal_description         disc
_exptl_crystal_F_000               208
_exptl_crystal_size_max            0.40
_exptl_crystal_size_mid            0.38
_exptl_crystal_size_min            0.20
_exptl_transmission_factor_max     ?
_exptl_transmission_factor_min     ?


# EXPERIMENTAL DATA

_diffrn_reflns_av_R_equivalents    0.0418
_diffrn_reflns_av_unetI/netI       0.0434
_diffrn_reflns_Laue_measured_fraction_full  0.322
_diffrn_reflns_Laue_measured_fraction_max  0.300
_diffrn_reflns_limit_h_max         2
_diffrn_reflns_limit_h_min         -2
_diffrn_reflns_limit_k_max         9
_diffrn_reflns_limit_k_min         -9
_diffrn_reflns_limit_l_max         15
_diffrn_reflns_limit_l_min         -15
_diffrn_reflns_number              2349
_diffrn_reflns_point_group_measured_fraction_full  0.322
_diffrn_reflns_point_group_measured_fraction_max  0.300
_diffrn_reflns_theta_full          25.242
_diffrn_reflns_theta_max           26.119
_diffrn_reflns_theta_min           4.862

_diffrn_ambient_temperature        295(2)
_diffrn_ambient_pressure          7300000
_diffrn_ambient_environment       'diamond-anvil cell'

_diffrn_detector_area_resol_mean   ?
_diffrn_measured_fraction_theta_full  0.322
_diffrn_measured_fraction_theta_max  0.300

_diffrn_measurement_device_type    'KUMA KM4-CCD, Eos'
_diffrn_measurement_method         '\f- and \w-scans'
_diffrn_radiation_type             MoK\a
_diffrn_radiation_wavelength       0.71073
_diffrn_source                     ?
_reflns_Friedel_coverage           0.000
_reflns_Friedel_fraction_full      .
_reflns_Friedel_fraction_max       .
_reflns_number_gt                  389
_reflns_number_total               523
_reflns_special_details
;
 Reflections were merged by SHELXL according to the crystal
 class for the calculation of statistics and refinement.
 
 _reflns_Friedel_fraction is defined as the number of unique
 Friedel pairs measured divided by the number that would be
 possible theoretically, ignoring centric projections and
 systematic absences.
;
_reflns_threshold_expression       'I > 2\s(I)'

_computing_cell_refinement
'CrysAlisPro 1.171.42.49 (Rigaku OD, 2022)'

_computing_data_collection         
'CrysAlisPro 1.171.42.49 (Rigaku OD, 2022)'

_computing_data_reduction          
'CrysAlisPro 1.171.42.49 (Rigaku OD, 2022)'

_computing_molecular_graphics      'Olex2 1.5 (Dolomanov et al., 2009)'
_computing_publication_material    'Olex2 1.5 (Dolomanov et al., 2009)'
_computing_structure_refinement    'SHELXL 2018/3 (Sheldrick, 2015)'
_computing_structure_solution      'SHELXS  (Sheldrick, 2008)'

# REFINEMENT DATA 

_refine_diff_density_max           0.155
_refine_diff_density_min           -0.145
_refine_diff_density_rms           0.042
_refine_ls_extinction_coef         0.15(4)
_refine_ls_extinction_expression  
 'Fc^*^=kFc[1+0.001xFc^2^\l^3^/sin(2\q)]^-1/4^'
_refine_ls_extinction_method       'SHELXL-2018/3 (Sheldrick 2018)'
_refine_ls_goodness_of_fit_ref     1.055
_refine_ls_hydrogen_treatment      constr
_refine_ls_matrix_type             full
_refine_ls_number_parameters       118
_refine_ls_number_reflns           523
_refine_ls_number_restraints       0
_refine_ls_R_factor_all            0.1062
_refine_ls_R_factor_gt             0.0793
_refine_ls_restrained_S_all        1.055
_refine_ls_shift/su_max            0.000
_refine_ls_shift/su_mean           0.000
_refine_ls_structure_factor_coef   Fsqd
_refine_ls_weighting_details      
 'w=1/[\s^2^(Fo^2^)+(0.0557P)^2^+1.6787P] where P=(Fo^2^+2Fc^2^)/3'
_refine_ls_weighting_scheme        calc
_refine_ls_wR_factor_gt            0.1688
_refine_ls_wR_factor_ref           0.1868
_refine_special_details            
; 
 The diamond-anvil cell (DAC) imposes severe restrictions on which reflections
 can be collected, resulting in a low data:parameter ratio. 
;

_olex2_refinement_description
;
1. Fixed Uiso
 At 1.5 times of:
  All C(H,H,H) groups
2.a Idealised Me refined as rotating group:
 C1(H13,H11,H12), C2(H23,H21,H22), C3(H33,H31,H32), C4(H42,H43,H41), C5(H51,
 H52,H53), C6(H62,H63,H61), C7(H73,H71,H72), C8(H81,H82,H83)
;
_atom_sites_solution_hydrogens     geom
_atom_sites_solution_primary       direct
_atom_sites_solution_secondary     ?
loop_
  _atom_site_label
  _atom_site_type_symbol
  _atom_site_fract_x
  _atom_site_fract_y
  _atom_site_fract_z
  _atom_site_U_iso_or_equiv
  _atom_site_adp_type
  _atom_site_occupancy
  _atom_site_site_symmetry_order
  _atom_site_calc_flag
  _atom_site_refinement_flags_posn
  _atom_site_refinement_flags_adp
  _atom_site_refinement_flags_occupancy
  _atom_site_disorder_assembly
  _atom_site_disorder_group
 O1 O 0.240(3) 0.8292(9) -0.0037(4) 0.082(12) Uani 1 1 d . . . . .
 C1 C -0.041(5) 0.7358(14) -0.0105(6) 0.048(16) Uani 1 1 d . . . . .
 H13 H -0.142119 0.743904 -0.080735 0.073 Uiso 1 1 calc R U . . .
 H11 H -0.180702 0.776448 0.040411 0.073 Uiso 1 1 calc R U . . .
 H12 H 0.008136 0.623754 0.004302 0.073 Uiso 1 1 calc R U . . .
 C2 C 0.250(5) 0.9124(13) 0.0985(6) 0.038(14) Uani 1 1 d . . . . .
 H23 H 0.413437 0.993563 0.101686 0.057 Uiso 1 1 calc R U . . .
 H21 H 0.292871 0.834845 0.154095 0.057 Uiso 1 1 calc R U . . .
 H22 H 0.050583 0.963852 0.107354 0.057 Uiso 1 1 calc R U . . .
 O2 O 0.845(3) 0.5126(8) 0.1935(4) 0.034(10) Uani 1 1 d . . . . .
 C3 C 0.552(5) 0.5002(13) 0.1409(7) 0.037(14) Uani 1 1 d . . . . .
 H33 H 0.542484 0.403031 0.097564 0.056 Uiso 1 1 calc R U . . .
 H31 H 0.515165 0.593709 0.096605 0.056 Uiso 1 1 calc R U . . .
 H32 H 0.394248 0.495181 0.191592 0.056 Uiso 1 1 calc R U . . .
 C4 C 0.863(5) 0.6591(12) 0.2548(7) 0.075(16) Uani 1 1 d . . . . .
 H42 H 0.783470 0.748082 0.211966 0.112 Uiso 1 1 calc R U . . .
 H43 H 1.078333 0.680152 0.278883 0.112 Uiso 1 1 calc R U . . .
 H41 H 0.738439 0.648119 0.315095 0.112 Uiso 1 1 calc R U . . .
 O3 O 0.714(4) 0.0122(9) 0.2895(4) 0.085(11) Uani 1 1 d . . . . .
 C5 C 0.429(6) -0.0141(15) 0.3470(7) 0.066(17) Uani 1 1 d . . . . .
 H51 H 0.245633 0.012962 0.301779 0.099 Uiso 1 1 calc R U . . .
 H52 H 0.437070 0.053987 0.409528 0.099 Uiso 1 1 calc R U . . .
 H53 H 0.417646 -0.126455 0.367076 0.099 Uiso 1 1 calc R U . . .
 C6 C 0.680(5) 0.1709(12) 0.2492(8) 0.063(16) Uani 1 1 d . . . . .
 H62 H 0.510643 0.172508 0.194618 0.094 Uiso 1 1 calc R U . . .
 H63 H 0.872158 0.203780 0.219885 0.094 Uiso 1 1 calc R U . . .
 H61 H 0.632894 0.244860 0.305507 0.094 Uiso 1 1 calc R U . . .
 O4 O 0.261(3) 0.3117(8) 0.4976(4) 0.042(11) Uani 1 1 d . . . . .
 C7 C -0.009(5) 0.2107(14) 0.5049(6) 0.058(17) Uani 1 1 d . . . . .
 H73 H 0.005406 0.156050 0.571974 0.088 Uiso 1 1 calc R U . . .
 H71 H -0.017860 0.131259 0.448232 0.088 Uiso 1 1 calc R U . . .
 H72 H -0.195690 0.276561 0.499377 0.088 Uiso 1 1 calc R U . . .
 C8 C 0.234(6) 0.4113(12) 0.4053(6) 0.059(16) Uani 1 1 d . . . . .
 H81 H 0.067885 0.489404 0.412051 0.088 Uiso 1 1 calc R U . . .
 H82 H 0.185615 0.343922 0.343505 0.088 Uiso 1 1 calc R U . . .
 H83 H 0.429215 0.467453 0.398230 0.088 Uiso 1 1 calc R U . . .

loop_
  _atom_site_aniso_label
  _atom_site_aniso_U_11
  _atom_site_aniso_U_22
  _atom_site_aniso_U_33
  _atom_site_aniso_U_23
  _atom_site_aniso_U_13
  _atom_site_aniso_U_12
 O1 0.15(3) 0.046(6) 0.049(3) 0.005(3) -0.012(6) -0.043(15)
 C1 0.05(4) 0.044(9) 0.048(5) 0.000(5) 0.009(8) -0.02(2)
 C2 0.03(4) 0.030(8) 0.056(5) -0.004(5) -0.004(9) 0.009(17)
 O2 0.03(3) 0.021(5) 0.048(3) -0.005(3) 0.001(6) 0.006(11)
 C3 0.03(4) 0.037(8) 0.044(4) -0.003(4) 0.014(9) -0.005(17)
 C4 0.13(4) 0.029(7) 0.057(5) 0.004(5) -0.019(9) -0.024(18)
 O3 0.16(3) 0.044(6) 0.050(3) 0.008(3) 0.002(6) -0.045(13)
 C5 0.09(5) 0.050(9) 0.061(5) 0.007(6) 0.001(11) -0.01(2)
 C6 0.11(4) 0.029(7) 0.054(5) -0.005(5) 0.000(9) -0.002(18)
 O4 0.03(3) 0.042(6) 0.051(3) 0.004(3) 0.005(6) -0.010(13)
 C7 0.09(5) 0.045(9) 0.041(4) -0.005(4) 0.019(9) -0.02(2)
 C8 0.10(4) 0.022(7) 0.052(5) -0.002(4) 0.004(9) 0.007(18)

_geom_special_details
;
 All esds (except the esd in the dihedral angle between two l.s. planes)
 are estimated using the full covariance matrix.  The cell esds are taken
 into account individually in the estimation of esds in distances, angles
 and torsion angles; correlations between esds in cell parameters are only
 used when they are defined by crystal symmetry.  An approximate (isotropic)
 treatment of cell esds is used for estimating esds involving l.s. planes.
;
loop_
  _geom_bond_atom_site_label_1
  _geom_bond_atom_site_label_2
  _geom_bond_distance
  _geom_bond_site_symmetry_2
  _geom_bond_publ_flag
 O1 C1 1.416(16) . ?
 O1 C2 1.449(11) . ?
 C1 H13 0.9600 . ?
 C1 H11 0.9600 . ?
 C1 H12 0.9600 . ?
 C2 H23 0.9600 . ?
 C2 H21 0.9600 . ?
 C2 H22 0.9600 . ?
 O2 C3 1.37(2) . ?
 O2 C4 1.420(11) . ?
 C3 H33 0.9600 . ?
 C3 H31 0.9600 . ?
 C3 H32 0.9600 . ?
 C4 H42 0.9600 . ?
 C4 H43 0.9600 . ?
 C4 H41 0.9600 . ?
 O3 C5 1.47(2) . ?
 O3 C6 1.406(12) . ?
 C5 H51 0.9600 . ?
 C5 H52 0.9600 . ?
 C5 H53 0.9600 . ?
 C6 H62 0.9600 . ?
 C6 H63 0.9600 . ?
 C6 H61 0.9600 . ?
 O4 C7 1.421(15) . ?
 O4 C8 1.427(9) . ?
 C7 H73 0.9600 . ?
 C7 H71 0.9600 . ?
 C7 H72 0.9600 . ?
 C8 H81 0.9600 . ?
 C8 H82 0.9600 . ?
 C8 H83 0.9600 . ?

loop_
  _geom_angle_atom_site_label_1
  _geom_angle_atom_site_label_2
  _geom_angle_atom_site_label_3
  _geom_angle
  _geom_angle_site_symmetry_1
  _geom_angle_site_symmetry_3
  _geom_angle_publ_flag
 C1 O1 C2 106.0(11) . . ?
 O1 C1 H13 109.5 . . ?
 O1 C1 H11 109.5 . . ?
 O1 C1 H12 109.5 . . ?
 H13 C1 H11 109.5 . . ?
 H13 C1 H12 109.5 . . ?
 H11 C1 H12 109.5 . . ?
 O1 C2 H23 109.5 . . ?
 O1 C2 H21 109.5 . . ?
 O1 C2 H22 109.5 . . ?
 H23 C2 H21 109.5 . . ?
 H23 C2 H22 109.5 . . ?
 H21 C2 H22 109.5 . . ?
 C3 O2 C4 109.5(14) . . ?
 O2 C3 H33 109.5 . . ?
 O2 C3 H31 109.5 . . ?
 O2 C3 H32 109.5 . . ?
 H33 C3 H31 109.5 . . ?
 H33 C3 H32 109.5 . . ?
 H31 C3 H32 109.5 . . ?
 O2 C4 H42 109.5 . . ?
 O2 C4 H43 109.5 . . ?
 O2 C4 H41 109.5 . . ?
 H42 C4 H43 109.5 . . ?
 H42 C4 H41 109.5 . . ?
 H43 C4 H41 109.5 . . ?
 C6 O3 C5 104.5(14) . . ?
 O3 C5 H51 109.5 . . ?
 O3 C5 H52 109.5 . . ?
 O3 C5 H53 109.5 . . ?
 H51 C5 H52 109.5 . . ?
 H51 C5 H53 109.5 . . ?
 H52 C5 H53 109.5 . . ?
 O3 C6 H62 109.5 . . ?
 O3 C6 H63 109.5 . . ?
 O3 C6 H61 109.5 . . ?
 H62 C6 H63 109.5 . . ?
 H62 C6 H61 109.5 . . ?
 H63 C6 H61 109.5 . . ?
 C7 O4 C8 111.8(10) . . ?
 O4 C7 H73 109.5 . . ?
 O4 C7 H71 109.5 . . ?
 O4 C7 H72 109.5 . . ?
 H73 C7 H71 109.5 . . ?
 H73 C7 H72 109.5 . . ?
 H71 C7 H72 109.5 . . ?
 O4 C8 H81 109.5 . . ?
 O4 C8 H82 109.5 . . ?
 O4 C8 H83 109.5 . . ?
 H81 C8 H82 109.5 . . ?
 H81 C8 H83 109.5 . . ?
 H82 C8 H83 109.5 . . ?

_shelx_res_file
;
TITL 7edm in P-1 #2
    7edm.res
    created by SHELXL-2018/3 at 15:20:45 on 03-Jan-2023
REM reset to P-1 #2
CELL 0.71073 4.249878 8.197962 12.610476 90.6411 93.9701 90.0394
ZERR 8 0.003506 0.002852 0.001881 0.019 0.0293 0.0475
LATT 1
SFAC C H O
UNIT 16 48 8

L.S. 50
PLAN  10
CONF
BOND
MORE -1
BOND $H
fmap 2 53
acta
REM <olex2.extras>
REM <HklSrc "%.\\7edm.hkl">
REM </olex2.extras>

WGHT    0.055700    1.678700
EXTI    0.148270
FVAR      18.12962
O1    3    0.239794    0.829231   -0.003703    11.00000    0.14826    0.04594 =
         0.04921    0.00478   -0.01174   -0.04316
C1    1   -0.041351    0.735816   -0.010477    11.00000    0.05361    0.04424 =
         0.04821   -0.00033    0.00886   -0.02120
AFIX 137
H13   2   -0.142119    0.743904   -0.080735    11.00000   -1.50000
H11   2   -0.180702    0.776448    0.040411    11.00000   -1.50000
H12   2    0.008136    0.623754    0.004302    11.00000   -1.50000
AFIX   0
C2    1    0.250036    0.912388    0.098479    11.00000    0.02774    0.03039 =
         0.05571   -0.00355   -0.00375    0.00877
AFIX 137
H23   2    0.413437    0.993563    0.101686    11.00000   -1.50000
H21   2    0.292871    0.834845    0.154095    11.00000   -1.50000
H22   2    0.050583    0.963852    0.107354    11.00000   -1.50000
AFIX   0

O2    3    0.844798    0.512602    0.193515    11.00000    0.03217    0.02116 =
         0.04821   -0.00516    0.00125    0.00602
C3    1    0.552227    0.500200    0.140870    11.00000    0.03283    0.03673 =
         0.04377   -0.00275    0.01427   -0.00475
AFIX 137
H33   2    0.542484    0.403031    0.097564    11.00000   -1.50000
H31   2    0.515165    0.593709    0.096605    11.00000   -1.50000
H32   2    0.394248    0.495181    0.191592    11.00000   -1.50000
AFIX   0
C4    1    0.862712    0.659108    0.254833    11.00000    0.13454    0.02941 =
         0.05675    0.00386   -0.01867   -0.02379
AFIX 137
H42   2    0.783470    0.748082    0.211966    11.00000   -1.50000
H43   2    1.078333    0.680152    0.278883    11.00000   -1.50000
H41   2    0.738439    0.648119    0.315095    11.00000   -1.50000
AFIX   0
O3    3    0.714078    0.012213    0.289494    11.00000    0.15993    0.04370 =
         0.04970    0.00847    0.00205   -0.04466
C5    1    0.428803   -0.014112    0.346966    11.00000    0.08538    0.05030 =
         0.06101    0.00667    0.00097   -0.01227
AFIX 137
H51   2    0.245633    0.012962    0.301779    11.00000   -1.50000
H52   2    0.437070    0.053987    0.409528    11.00000   -1.50000
H53   2    0.417646   -0.126455    0.367076    11.00000   -1.50000
AFIX   0
C6    1    0.679717    0.170933    0.249177    11.00000    0.10530    0.02912 =
         0.05357   -0.00489   -0.00033   -0.00186
AFIX 137
H62   2    0.510643    0.172508    0.194618    11.00000   -1.50000
H63   2    0.872158    0.203780    0.219885    11.00000   -1.50000
H61   2    0.632894    0.244860    0.305507    11.00000   -1.50000
AFIX   0

O4    3    0.260700    0.311666    0.497568    11.00000    0.03351    0.04153 =
         0.05122    0.00365    0.00522   -0.00974
C7    1   -0.008718    0.210692    0.504881    11.00000    0.09137    0.04490 =
         0.04097   -0.00515    0.01887   -0.02358
AFIX 137
H73   2    0.005406    0.156050    0.571974    11.00000   -1.50000
H71   2   -0.017860    0.131259    0.448232    11.00000   -1.50000
H72   2   -0.195690    0.276561    0.499377    11.00000   -1.50000
AFIX   0
C8    1    0.233639    0.411263    0.405286    11.00000    0.10278    0.02193 =
         0.05156   -0.00183    0.00390    0.00688
AFIX 137
H81   2    0.067885    0.489404    0.412051    11.00000   -1.50000
H82   2    0.185615    0.343922    0.343505    11.00000   -1.50000
H83   2    0.429215    0.467453    0.398230    11.00000   -1.50000
AFIX   0
HKLF 4


REM  7edm in P-1 #2
REM wR2 = 0.1868, GooF = S = 1.055, Restrained GooF = 1.055 for all data
REM R1 = 0.0793 for 389 Fo > 4sig(Fo) and 0.1062 for all 523 data
REM 118 parameters refined using 0 restraints

END

WGHT      0.0557      1.6787

REM Highest difference peak  0.155,  deepest hole -0.145,  1-sigma level  0.042
Q1    1   0.8166  0.6571  0.3369  11.00000  0.05    0.15
Q2    1   0.2010  0.4636  0.3373  11.00000  0.05    0.15
Q3    1   0.1278  0.4756  0.3380  11.00000  0.05    0.14
Q4    1   0.3804  0.7824  0.1533  11.00000  0.05    0.14
Q5    1   0.7712  0.3998  0.3078  11.00000  0.05    0.13
Q6    1   0.7118  0.4153  0.3061  11.00000  0.05    0.13
Q7    1  -0.2505  0.6612 -0.0587  11.00000  0.05    0.13
Q8    1   0.2336 -0.1165  0.3207  11.00000  0.05    0.13
Q9    1   0.3380  0.8194  0.2209  11.00000  0.05    0.13
Q10   1   0.2492  0.5832  0.3978  11.00000  0.05    0.13
;
_shelx_res_checksum                35799
_shelx_hkl_file
;
   0   0  -3 603.138 293.819   3
   0   0  -4 298902. 4592.39   1
   0   0  -4 282337. 4892.70   3
   0   0   4 294516. 4492.05   4
   0   0   4 292738. 4499.89   2
   0   0   4 289733. 4369.59   5
   0   0  -4 290684. 4093.33   6
   0   0  -4 295862. 4442.52   8
   0   0  -5 3385.75 763.014   3
   0   0  -5 3532.10 615.312   8
   0   0   5 2772.95 590.518   5
   0   0  -5 2992.08 594.385   1
   0   0   5 2480.99 491.713   7
   0   0  -5 2977.52 514.192   9
   0   0  -5 3336.08 600.476   6
   0   0   5 3067.16 599.782   2
   0   0   5 2924.39 590.515   4
   0   0   5 3345.24 540.633  12
   0   0  -6 85148.0 2077.91   9
   0   0   6 85152.7 2117.33  12
   0   0  -6 84777.4 2282.70   8
   0   0   6 85776.1 2321.10   2
   0   0   6 85679.6 2043.63   7
   0   0  -6 84920.7 2348.64   1
   0   0   6 85528.3 2262.32   5
   0   0   6 84959.2 2279.93   4
   0   0  -6 85669.8 2870.82   3
   0   0  -6 85149.6 2294.65   6
   0   0   7 4992.25 937.752   5
   0   0   7 4743.74 910.188   4
   0   0  -7 4476.55 1002.40   3
   0   0  -7 3880.65 868.743   8
   0   0  -7 3733.19 835.857   1
   0   0  -7 4727.32 772.464   9
   0   0  -7 4374.89 842.402   6
   0   0   7 3937.34 829.461   2
   0   0   7 5190.76 818.359   7
   0   0   7 4030.22 765.162  12
   0   0   8 94938.2 3325.07   7
   0   0  -8 99285.8 4262.97   3
   0   0   8 90513.8 3653.07   2
   0   0  -8 93696.4 3458.78   6
   0   0  -8 86149.1 3704.68   1
   0   0   8 89677.2 3647.08   4
   0   0   8 88882.0 3631.92   5
   0   0  -8 87195.1 3712.99   8
   0   0  -9 281.207 931.220   3
   0   0  -9 311.767 785.154   6
   0   0   9 129.473 784.155   4
   0   0  -9 783.768 825.328   1
   0   0   9 768.120 825.095   5
   0   0   9-365.272 719.415   2
   0   0  -9 194.129 736.990   8
   0   0   9 489.600 717.078   7
   0   0 -10 62739.6 3697.77   8
   0   0  10 62937.2 3582.36   5
   0   0 -10 60951.8 3639.27   1
   0   0  10 65250.1 3618.92   2
   0   0  10 62224.1 3563.25   4
   0   0 -11 1969.15 1588.54   3
   0   0  11-607.651 1078.50   4
   0   0  11 591.048 1089.30   5
   0   0 -11-486.612 1068.84   1
   0   0  11 1913.57 1186.22   2
   0   0 -11-90.8904 1029.51   8
   0   0  12 21047.4 2394.22   2
   0   0  12 23070.8 2589.04   4
   0   0 -12 28652.5 2942.05   8
   0   0 -12 26570.6 2857.68   1
   0   0  12 27564.9 2789.74   5
   0   0 -13 2751.72 1328.40   8
   0   0  13 4511.31 1532.23   5
   0   0  13 3133.02 1239.23   4
   0   0  13 1213.80 1132.00   2
   0   0 -13 3457.03 1355.82   1
   0   0  14 3469.83 1607.21   5
   0   0 -14 4018.27 1775.15   8
   0   0  14 5118.03 1710.69   2
   0   0  14 2110.23 1502.86   4
   0   0 -14 883.227 1662.81   3
   0   0 -14 4393.75 1753.80   1
   0   0 -15 1638.31 1539.32   1
   0   0  15-800.341 1483.09   2
   0   0  15-923.564 1722.28   4
   0   0  15-241.210 1703.77   5
   0   0 -15 2928.66 1995.60   3
   0   0 -15 973.896 1550.13   8
   0   1 -15-660.442 1924.36   3
   0   1 -14-1009.19 1642.07   3
   0   1 -14 2835.23 1439.88   1
   0  -1  14 1400.65 1480.10   2
   0  -1  14 2590.72 1597.92   4
   0  -1  13 4920.01 1596.67   5
   0  -1  13 2047.75 1395.18   4
   0   1 -13 2320.89 1415.40   1
   0   1 -13 1435.62 1653.06   3
   0  -1  13 1919.16 1337.83   2
   0   1 -13 2110.15 1367.91   8
   0   1 -12-1633.84 1361.35   1
   0   1 -12-1912.79 1583.77   3
   0  -1  12-52.3436 1191.59   4
   0  -1  12-461.676 1067.18   2
   0   1 -12-416.338 1102.93   8
   0  -1  12-1399.45 1250.64   5
   0   1 -11 15876.8 1887.66   6
   0   1 -11 18417.0 2329.16   1
   0   1 -11 16781.7 2089.08   8
   0  -1  11 14479.9 1924.34   7
   0  -1  11 15680.1 2065.28   4
   0  -1  11 13271.9 1904.03   2
   0  -1  11 19350.8 2082.38   5
   0  -1  10 1865.37 994.222   2
   0   1 -10 2920.03 1480.68   3
   0   1 -10 2528.33 1021.89   8
   0   1 -10 2507.02 1125.74   6
   0   1 -10 1667.74 1055.65   1
   0  -1  10 2746.42 1038.59   5
   0  -1  10 3635.42 1212.11   7
   0  -1  10 815.663 955.050   4
   0   1  -9 13382.3 1681.91   1
   0  -1   9 13327.0 1687.13   4
   0   1  -9 14237.6 1733.35   8
   0  -1   9 12903.5 1591.95   2
   0   1  -9 12091.9 1785.72   3
   0  -1   9 13319.3 1600.88   5
   0   1  -9 14019.4 1520.68   6
   0  -1   9 13997.4 1560.01   7
   0  -1   8 12987.2 1491.89   2
   0  -1   8 13194.5 1423.93   5
   0   1  -8 13664.5 1460.39   6
   0   1  -8 16612.3 1903.24   3
   0   1  -8 14040.3 1605.30   1
   0  -1   8 12057.5 1478.51   4
   0  -1   8 12923.4 1404.26   7
   0   1  -8 14463.4 1559.75   8
   0   1  -7 11535.6 1488.61   3
   0  -1   7 10825.9 1285.76   4
   0   1  -7 9842.39 1169.02   6
   0  -1   7 10010.5 1223.31   2
   0   1  -7 9808.84 1246.08   1
   0  -1   7 10886.5 1244.82   7
   0  -1   7 9706.59 1142.07   5
   0   1  -7 10370.6 1201.36   8
   0   1  -6 2816.44 237.826   6
   0   1  -6 2851.54 182.672  11
   0   1  -5 88306.1 2180.55  11
   0   1  -5 88895.6 2846.60   6
   0  -1   5 86604.2 2556.67   5
   0  -1   5 83848.9 2894.68   4
   0   1  -5 83033.9 2627.04   8
   0  -1   5 84733.2 2759.69   7
   0  -1   5 87332.5 2891.22   2
   0   1  -5 80873.4 2846.84   1
   0  -1   4 9373.59 864.080   2
   0  -1   4 9703.83 760.681   5
   0  -1   4 8579.80 824.643   7
   0   1  -4 8346.79 911.953   3
   0   1  -4 8469.98 858.926   1
   0  -1   4 8327.19 854.798   4
   0   1  -4 9206.67 874.025   6
   0  -1   3 398477. 4785.45   7
   0  -1   3 399153. 4763.41   4
   0   1  -3 403004. 4820.17   1
   0  -1   3 396829. 4684.71   2
   0   1  -3 395808. 4720.91   6
   0   1   3 347535. 4622.31   5
   0  -1  -3 344563. 4558.66   8
   0   1   3 342146. 4487.12  12
   0  -1  -3 348888. 4503.36   9
   0  -1  -4 20246.4 1182.20   1
   0   1   4 19523.4 1177.08   4
   0  -1  -4 18550.6 1210.07   3
   0  -1  -4 19214.5 1232.58   8
   0   1   4 19336.1 1200.47  12
   0  -1  -4 19468.4 1198.76   9
   0   1   4 20185.0 1171.35   2
   0   1   4 18658.2 1238.26   5
   0   1   5 201611. 3530.93  12
   0  -1  -5 202471. 3761.10   8
   0   1   5 201113. 3676.20   5
   0  -1  -5 200731. 3933.69   3
   0   1   5 201612. 3489.31   2
   0  -1  -5 200353. 3539.54   9
   0   1   5 200811. 3593.85   4
   0  -1  -5 201296. 3609.17   1
   0  -1  -6 22117.6 1971.93   3
   0   1   6 19725.5 1787.42   2
   0  -1  -6 18943.4 1678.81   1
   0   1   6 24759.9 1962.81   4
   0  -1  -6 20854.2 1896.03   8
   0  -1  -6 19050.6 1430.81   6
   0   1   6 24375.2 1509.75   7
   0   1   6 27008.4 2197.96   5
   0  -1  -6 21331.2 1717.11   9
   0   1   7 1908.92 748.393   5
   0   1   7 2848.43 804.148   2
   0  -1  -7 817.166 576.980   1
   0  -1  -7 789.063 635.492   8
   0  -1  -7 2021.58 904.601   3
   0   1   7 3586.63 697.000   7
   0   1   7 2666.59 860.628  12
   0  -1  -7 1075.47 571.067   9
   0   1   7 2645.39 823.687   4
   0   1   8 2335.82 941.336   5
   0  -1  -8-562.642 671.253   9
   0  -1  -8 367.034 647.291   8
   0   1   8 3108.42 968.959  12
   0  -1  -8 1199.81 725.279   1
   0   1   8 2950.34 989.978   4
   0   1   8 2490.94 887.812   2
   0  -1  -8 1143.53 972.483   3
   0  -1  -9 4969.96 1198.07   8
   0   1   9 3703.57 1052.04   2
   0  -1  -9 3937.03 952.450   9
   0  -1  -9 4668.25 1115.84   1
   0   1   9 5240.96 1224.54   5
   0   1   9 5946.72 1305.72   4
   0  -1  -9 3597.43 1152.32   3
   0  -1 -10 1817.77 1159.37   3
   0   1  10 2218.93 1147.02   4
   0  -1 -10 1448.14 948.112   8
   0  -1 -10 1881.31 985.524   1
   0   1  10 2191.66 1021.19   2
   0   1  10 2648.47 1227.35   5
   0   1  11 2995.20 1159.88   2
   0   1  11 2559.25 1238.05   5
   0  -1 -11 4892.33 1487.74   8
   0   1  11 5017.66 1422.34   4
   0  -1 -11 2843.98 1414.77   3
   0  -1 -11 3951.99 1275.60   1
   0  -1 -12-735.331 1193.19   8
   0   1  12 463.461 1035.65   2
   0   1  12 565.765 1227.01   5
   0   1  12 78.4664 1241.80   4
   0  -1 -12 398.861 1114.57   1
   0  -1 -12 593.882 1325.05   3
   0  -1 -13-1384.05 1400.64   3
   0   1  13 949.427 1310.54   5
   0   1  13 1439.72 1128.50   2
   0  -1 -13-422.261 1232.25   8
   0   1  13-88.1786 1248.69   4
   0  -1 -13 625.567 1244.21   1
   0   1  14-2624.94 1715.37   5
   0  -1 -14-323.309 1383.56   8
   0  -1 -14 556.522 1405.41   1
   0   1  14 234.385 1304.22   2
   0  -1 -14-1461.52 1669.22   3
   0  -1 -15 3299.94 1711.74   1
   0   1  15 5960.99 1956.07   2
   0  -1 -15-1169.07 1678.93   3
   0  -1 -15 7395.77 2144.08   8
   0   1  15 10780.9 2469.39   5
   0  -2  14 615.395 1277.47   2
   0   2 -14-2051.37 1807.28   3
   0   2 -14-413.482 1446.24   1
   0  -2  14-458.310 1418.90   4
   0   2 -13 1602.66 1289.19   1
   0   2 -13-1588.61 1735.33   3
   0  -2  13 2223.52 1245.64   2
   0  -2  13 963.671 1368.95   4
   0  -2  12 14490.6 2249.25   4
   0  -2  12 11437.0 1984.92   2
   0  -2  12 13832.6 2193.31   7
   0   2 -12 15095.3 2247.80   6
   0   2 -12 13825.4 2191.96   1
   0  -2  11-1204.69 1246.39   4
   0  -2  11-593.715 1103.25   7
   0   2 -11-1551.81 1475.03   3
   0   2 -11 17.5666 1173.54   6
   0   2 -11-1397.99 1186.53   1
   0  -2  11-1703.38 1241.47   2
   0   2 -10-1065.18 1135.78   6
   0  -2  10-4.51338 1048.82   4
   0  -2  10-93.3184 923.027   7
   0   2 -10 321.484 887.474   1
   0   2 -10 712.098 932.537   8
   0  -2  10-21.6770 844.302   2
   0   2 -10 1408.29 1359.43   3
   0   2  -9 6216.03 1223.52   8
   0   2  -9 4989.64 1187.02   1
   0  -2   9 7825.75 1232.29   5
   0  -2   9 6580.74 1306.72   7
   0  -2   9 6909.61 1365.09   4
   0   2  -9 6412.65 1307.30   6
   0   2  -9 3122.93 1207.11   3
   0  -2   9 7459.16 1342.78   2
   0  -2   8 76435.7 3118.12   5
   0  -2   8 73973.2 3561.54   7
   0  -2   8 74185.7 3517.65   2
   0   2  -8 54886.3 3143.87   1
   0  -2   8 71508.8 3451.54   4
   0   2  -8 71178.5 3521.04   6
   0   2  -8 60133.9 2934.31   8
   0  -2   7 10750.0 1139.23   5
   0   2  -7 10840.6 1117.08  11
   0  -2   7 10658.1 1327.96   7
   0   2  -7 9622.47 1438.98   3
   0   2  -7 10502.5 1360.37   1
   0  -2   7 9483.90 1246.52   2
   0   2  -7 11189.3 1255.41   8
   0   2  -7 11916.1 1403.00   6
   0  -2   7 10060.1 1072.17  10
   0  -2   7 11195.9 1387.69   4
   0  -2   6 26006.3 1510.30   5
   0   2  -6 23967.2 1815.50   6
   0  -2   6 25466.4 1860.09   7
   0  -2   6 24128.0 1552.19  10
   0   2  -6 22219.4 1710.73   1
   0  -2   6 24094.7 1750.84   2
   0   2  -6 23220.8 1510.19   8
   0  -2   6 23482.0 1778.94   4
   0   2  -6 23974.3 1887.31   3
   0  -2   5 40504.6 2125.80   7
   0  -2   5 39964.8 1885.77  10
   0   2  -5 39046.4 2043.17   1
   0   2  -5 37332.9 1684.48   8
   0  -2   5 38262.4 1604.05   5
   0  -2   5 38702.3 1996.58   2
   0   2  -5 39525.1 2186.73   3
   0  -2   5 38055.7 1997.98   4
   0   2  -5 35478.6 1940.31   6
   0   2  -4 522002. 7037.05   3
   0  -2   4 491608. 6863.36   7
   0  -2   4 507709. 6348.69  10
   0   2  -4 507920. 6546.00   1
   0   2  -4 512635. 6833.11   6
   0  -2   4 507522. 6420.55   2
   0  -2   4 506515. 6500.29   4
   0  -2   3 287201. 4567.96  10
   0  -2   3 287070. 4288.69   2
   0   2  -3 274717. 4574.94   3
   0  -2   3 292182. 4811.02   7
   0  -2   3 285120. 4328.97   4
   0   2  -3 291164. 4408.22   1
   0   2  -3 285893. 4694.44   6
   0  -2   2 478589. 5613.45  10
   0  -2   2 490804. 5571.93   7
   0  -2   1 34191.9 1434.29  10
   0  -2  -1 17915.0 1068.68  15
   0   2   1 16256.6 1014.49  12
   0   2   1 17733.7 1103.59  13
   0  -2  -1 18549.2 1096.26  16
   0  -2  -2 536675. 6047.50  15
   0   2   2 533967. 5823.93   5
   0   2   2 527874. 6203.74  12
   0  -2  -2 546609. 6164.33   9
   0   2   2 530856. 6132.40  13
   0  -2  -2 535544. 6028.05  16
   0  -2  -3 291477. 4957.85   9
   0   2   3 280379. 4909.45  12
   0   2   3 281722. 4704.40   5
   0   2   3 283401. 4625.37  13
   0  -2  -3 282617. 4552.18  16
   0  -2  -3 279523. 4585.89  15
   0  -2  -3 285867. 4668.16   8
   0   2   4 524902. 7148.19  12
   0  -2  -4 521414. 6390.50  16
   0   2   4 522000. 6994.31   5
   0  -2  -4 519465. 6093.77   1
   0  -2  -4 524564. 6977.38   8
   0  -2  -4 503944. 7037.91   9
   0   2   4 521175. 5967.19   2
   0  -2  -5 31918.9 1905.44   1
   0   2   5 35105.8 2141.52  12
   0   2   5 35051.9 1797.18   2
   0   2   6 28671.6 1971.06  12
   0  -2  -6 26222.3 1552.72  16
   0   2   6 26731.5 1693.12   2
   0  -2  -6 27858.7 1939.41   9
   0  -2  -6 27686.3 1960.17   8
   0  -2  -6 28509.3 1883.03   3
   0   2   6 28593.3 2016.21   5
   0  -2  -6 28769.6 1796.76   1
   0   2   6 30133.2 1907.41   4
   0  -2  -7 3899.61 932.353   9
   0   2   7 4812.77 1076.43  12
   0   2   7 5283.89 976.182   2
   0   2   7 6405.58 1174.71   5
   0  -2  -7 4861.92 1037.06   3
   0   2   7 5051.68 1014.59   4
   0  -2  -7 3971.90 966.455   8
   0  -2  -7 3938.58 849.123   1
   0   2   8 114306. 4458.40   5
   0  -2  -8 114967. 4385.17   9
   0  -2  -8 111121. 4143.03   1
   0   2   8 112036. 4194.44   4
   0  -2  -8 112536. 4471.94   8
   0   2   8 112137. 4032.86   2
   0  -2  -8 124068. 4610.65   3
   0   2   8 122843. 4532.97  12
   0  -2  -9 10169.2 1483.58   9
   0   2   9 9894.84 1502.57  12
   0  -2  -9 9722.57 1600.93   8
   0  -2  -9 9308.45 1525.86   3
   0  -2  -9 8228.25 1376.43   1
   0   2   9 8079.34 1336.21   2
   0   2   9 8475.70 1466.40   4
   0   2   9 9687.67 1563.46   5
   0  -2 -10-2040.54 1267.24   3
   0  -2 -10-123.696 993.556   8
   0  -2 -10 190.609 819.191   1
   0   2  10-1750.79 1277.96   5
   0  -2 -10-349.949 929.160   9
   0   2  10 330.602 859.114   2
   0  -2 -11 3535.58 1340.30   3
   0   2  11 7298.38 1587.39   2
   0   2  11 7248.93 1695.09   5
   0  -2 -11 10066.6 1857.26   8
   0  -2 -11 8123.37 1607.51   1
   0  -2 -12 24050.1 2814.97   8
   0  -2 -12 25056.7 2723.83   1
   0   2  12 24664.3 2815.77   5
   0   2  12 25901.1 2677.82   2
   0  -2 -13 180.781 1297.48   8
   0  -2 -13 2770.98 1457.98   1
   0   2  13-827.451 1471.31   5
   0   2  13-316.581 1143.38   2
   0   2  14 1200.59 1416.73   2
   0   2  14 849.424 1575.58   5
   0  -2 -14 1047.18 1476.07   8
   0  -2 -14 1117.78 1456.32   1
   0  -2 -15 5527.82 2104.06   1
   0   2  15 6547.02 2025.64   2
   0  -3  14 249.187 1458.84   7
   0   3 -14 2072.44 1493.62   1
   0  -3  14 2753.24 1644.21   4
   0  -3  14 843.989 1331.69   2
   0   3 -14-1894.57 1937.72   6
   0   3 -14-363.938 1821.41   3
   0  -3  13 3226.30 1475.25   2
   0   3 -13-867.620 1795.65   3
   0   3 -13 3543.76 1643.67   1
   0  -3  13 3463.68 1579.33   7
   0   3 -13 2170.02 1601.62   6
   0  -3  13 4573.93 1723.39   4
   0   3 -12 6304.44 1766.76   6
   0  -3  12 7116.16 1787.53   2
   0   3 -12 6692.56 1770.41   1
   0  -3  12 5563.94 1640.75   4
   0  -3  12 5172.02 1758.24   7
   0  -3  11 1532.91 1313.81   7
   0  -3  11-212.554 1233.50   2
   0   3 -11 1736.56 1462.30   3
   0   3 -11 1588.33 1296.36   1
   0  -3  11 1406.14 1306.80   4
   0   3 -11 2371.18 1461.70   6
   0   3 -10-1323.86 1345.25   6
   0  -3  10 2101.35 1186.70   2
   0   3 -10 1688.20 1635.28   3
   0  -3  10-32.8585 1115.47   7
   0   3 -10-120.276 1051.05   1
   0  -3  10 864.071 1158.76   4
   0  -3   9 17879.1 2039.73   2
   0   3  -9 18113.2 2045.03   6
   0   3  -9 15219.9 2150.26   3
   0  -3   9 19635.1 2119.60   7
   0  -3   9 19520.4 2108.88   4
   0   3  -9 23580.9 2346.77   1
   0   3  -8 8296.51 1374.21   1
   0   3  -8 5320.24 1379.31   3
   0  -3   8 9658.03 1439.38   2
   0  -3   8 9986.15 1522.02   7
   0  -3   8 10035.0 1461.93   4
   0   3  -8 10439.8 1573.51   6
   0   3  -7 8680.67 1510.61   3
   0   3  -7 9058.49 1396.60   6
   0   3  -7 7363.85 1209.26   1
   0  -3   7 7749.05 1199.27   2
   0  -3   7 8214.59 1130.50  10
   0  -3   7 8464.12 1280.89   4
   0  -3   7 7349.11 1258.18   7
   0  -3   6 6203.82 1003.90   2
   0  -3   6 6048.95 1037.75   7
   0  -3   6 6403.94 993.139  10
   0   3  -6 6497.28 1130.69   6
   0   3  -6 5825.74 993.738   1
   0  -3   6 6920.04 1089.07   4
   0   3  -6 7132.00 1224.99   3
   0   3  -5 227535. 5120.01   1
   0   3  -5 234004. 5559.42   6
   0  -3   5 234203. 4016.56  16
   0  -3   5 235941. 5098.09   2
   0  -3   5 242615. 5317.07  10
   0   3  -5 234491. 5582.21   3
   0  -3   5 231966. 5516.88   7
   0  -3   5 234339. 5148.38   4
   0  -3   4 11536.3 1037.84   2
   0  -3   4 10922.2 1100.88   7
   0  -3   4 12280.0 1258.24  10
   0  -3   4 13158.5 980.545  16
   0   3  -4 13812.0 1240.93   1
   0  -3   4 15192.2 1313.40   4
   0   3  -3 96749.6 3116.46   6
   0  -3   3 100139. 3216.22  10
   0  -3   3 99875.2 2780.18   2
   0  -3   3 99176.6 2738.97   4
   0  -3   3 100325. 2773.44  16
   0   3  -3 98904.0 2821.22   1
   0   3  -3 102678. 3012.72   3
   0  -3   3 98478.7 3168.12   7
   0  -3   2 125653. 2830.02  15
   0  -3   2 125586. 3041.16  10
   0   3  -2 124181. 2562.35   3
   0  -3   2 125365. 2841.73  16
   0  -3   2 124577. 2395.80   4
   0   3  -2 124835. 3013.29  13
   0  -3   2 125086. 2901.55   7
   0  -3   1 285297. 4992.00  15
   0  -3   1 268085. 4817.25  16
   0  -3   1 289959. 5066.57  10
   0   3  -1 274148. 5057.82  13
   0  -3   1 279514. 4611.40   7
   0  -3   0 8830.12 864.241  10
   0  -3   0 8442.56 889.779  16
   0  -3   0 8431.61 896.030  15
   0   3   0 7889.44 937.279  13
   0  -3  -1 162910. 4207.35   9
   0  -3  -1 162970. 4606.00  15
   0  -3  -1 163001. 4638.89  16
   0   3   1 162526. 4862.78  13
   0   3   2 49249.9 2296.42  12
   0  -3  -2 48890.0 2255.84  15
   0  -3  -2 47911.6 2171.88   9
   0  -3  -2 50213.3 2263.21  16
   0   3   2 50359.4 2352.65  13
   0   3   3 102376. 3458.20  12
   0  -3  -3 101267. 3071.55   8
   0  -3  -3 103268. 3409.94   9
   0  -3  -3 103286. 3327.20  16
   0  -3  -4 24127.6 1735.67  16
   0   3   4 27826.5 2016.29   5
   0  -3  -4 24176.9 1829.50   9
   0  -3  -4 23413.4 1678.00   8
   0  -3  -5 252807. 6031.84   9
   0  -3  -5 251275. 4851.61   1
   0  -3  -5 252684. 5717.89   8
   0   3   5 247958. 4746.46   2
   0   3   5 259736. 6008.54  12
   0   3   5 260352. 5870.44   5
   0  -3  -5 254827. 5477.80  16
   0   3   6 7074.66 1224.70  12
   0   3   6 5918.33 912.523   2
   0   3   6 6566.86 1161.84   5
   0  -3  -6 5321.21 1084.72   9
   0  -3  -6 5821.13 952.672  16
   0  -3  -6 5890.71 920.274   1
   0  -3  -6 5168.77 1021.45   8
   0  -3  -7 1578.57 867.979   9
   0  -3  -7 266.651 732.051   8
   0   3   7 1848.74 992.274   5
   0   3   7 2866.07 1015.90  12
   0   3   7 2941.90 867.130   2
   0  -3  -7 1277.91 680.019   1
   0   3   8 14336.8 1814.26   5
   0   3   8 14771.3 1806.31  12
   0   3   8 14786.1 1556.68   2
   0  -3  -8 12597.1 1728.84   9
   0  -3  -8 12928.6 1730.87   8
   0  -3  -8 14229.4 1593.11   1
   0  -3  -9 4666.88 1136.01   1
   0   3   9 5989.34 1457.41   5
   0  -3  -9 4669.71 1334.94   9
   0  -3  -9 5181.04 1348.12   8
   0   3   9 8376.82 1464.51   2
   0  -3 -10-351.784 896.600   1
   0  -3 -10-878.682 1089.74   9
   0   3  10-99.0442 1175.23   5
   0  -3 -10-1255.22 1104.05   8
   0   3  10-2908.57 1234.99   2
   0   3  11-241.367 1053.29   2
   0   3  11-338.338 1253.26   5
   0  -3 -11 1240.59 1245.39   8
   0  -3 -11 1534.87 1212.33   9
   0   3  12 4737.24 1738.71   5
   0  -3 -12 2287.76 1348.46   8
   0  -3 -13-727.318 1382.94   8
   0  -3 -14 1521.97 1436.20   8
   0   4 -14 1014.15 2200.64   3
   0  -4  14 2608.42 1673.93   2
   0   4 -14 5031.32 1979.92   6
   0  -4  14 4843.27 1949.12   7
   0  -4  13 6872.45 1823.59   2
   0  -4  13 4990.62 1889.94   7
   0   4 -13 10424.4 2348.65   6
   0  -4  13 9013.41 2185.62   4
   0   4 -13 9603.05 2191.17   1
   0  -4  12 6409.85 1713.38   2
   0   4 -12 8480.36 2108.60   6
   0  -4  12 6329.18 1936.66   7
   0  -4  12 4850.19 1676.55   4
   0   4 -12 5608.05 1704.36   1
   0   4 -11 5860.66 1831.71   6
   0   4 -11 4934.60 1687.82   1
   0  -4  11 4711.40 1679.93   2
   0  -4  11 3421.01 1441.89   4
   0   4 -11-893.711 1508.39   3
   0  -4  11 3780.26 1634.81   7
   0   4 -10-243.742 1370.37   3
   0  -4  10 969.901 1180.00   4
   0  -4  10 1033.51 1168.35   7
   0   4 -10-884.713 1363.26   6
   0   4 -10 739.839 1020.45   1
   0  -4  10 1619.30 1140.61   2
   0   4  -9 5466.20 1825.52   3
   0  -4   9 9162.66 1825.38   7
   0  -4   9 9068.41 1674.24   2
   0  -4   9 9753.42 1825.72   4
   0   4  -9 9676.83 1814.70   6
   0   4  -9 8422.56 1678.04   1
   0  -4   8 3323.63 1153.73   2
   0   4  -8 2829.49 1065.02   1
   0   4  -8 3659.70 1398.72   6
   0   4  -8 1586.24 1109.80   3
   0  -4   8 5660.85 1211.52  10
   0  -4   8 4106.57 1161.92   7
   0  -4   8 2786.58 1143.35   4
   0   4  -7 31945.1 2530.06   6
   0  -4   7 31075.7 2312.38   4
   0   4  -7 30851.9 2356.29   1
   0  -4   7 29681.7 2226.90   2
   0  -4   7 29402.6 2273.77  10
   0  -4   7 33719.7 2592.28   7
   0   4  -6 51601.4 2802.39   1
   0   4  -6 59147.2 3285.23   6
   0  -4   6 54179.4 2939.78  10
   0  -4   6 60912.6 2968.88   2
   0  -4   6 61397.2 2972.59   4
   0  -4   6 62437.3 3328.35   7
   0   4  -6 60264.0 3236.83   3
   0  -4   5 14221.6 1533.54  10
   0   4  -5 14926.7 1423.49   1
   0   4  -5 15775.9 1541.50   3
   0   4  -5 15800.3 1635.65   6
   0  -4   5 15345.6 1442.73   4
   0  -4   5 14317.2 1393.24   2
   0  -4   5 14069.1 1560.14   7
   0  -4   4 1657.58 790.242   7
   0   4  -4 462.808 681.661   6
   0  -4   4 1490.73 696.099  10
   0   4  -4 1822.07 726.589   3
   0  -4   4 2042.26 607.604   2
   0  -4   4 1737.90 672.800   4
   0  -4   4 1745.96 607.123  16
   0   4  -3 9420.84 1175.70   6
   0  -4   3 7965.34 1094.06  10
   0  -4   3 8922.23 1068.72  16
   0   4  -3 9354.57 1039.49   3
   0  -4   3 9872.73 966.977   4
   0  -4   3 9669.95 1174.71   7
   0  -4   2 23409.2 1779.55  10
   0  -4   2 24691.0 1723.75   7
   0  -4   2 24163.4 1314.24   4
   0   4  -2 26132.4 1501.59   3
   0  -4   2 25993.4 1784.03  16
   0  -4   1 29884.3 1786.74  10
   0  -4   1 29387.4 1723.70  16
   0  -4   0 120293. 3916.61   9
   0  -4   0 120220. 4657.64  16
   0  -4   0 119810. 4310.13  10
   0  -4  -1 46370.7 2312.22   9
   0  -4  -1 50843.5 2671.81  16
   0  -4  -2 30588.8 1937.64   9
   0  -4  -2 30259.8 2040.82  16
   0  -4  -3 9805.74 1238.57   9
   0  -4  -3 7553.50 986.849   8
   0  -4  -3 9101.83 1214.76  16
   0  -4  -4 3386.69 881.379   9
   0  -4  -4 3701.74 835.266   8
   0  -4  -4 4009.84 889.400  16
   0   4   4 4573.71 1023.99  12
   0   4   5 5325.75 1213.81  12
   0  -4  -5 2464.03 886.956   9
   0  -4  -5 3086.42 865.971   8
   0  -4  -5 4830.79 1042.14  16
   0   4   6 78583.5 3896.08  12
   0  -4  -6 74774.9 3800.88   9
   0  -4  -6 73842.0 3553.78   8
   0  -4  -6 71929.9 3457.37  16
   0  -4  -7 32858.7 2432.04  16
   0  -4  -7 30704.0 2633.56   9
   0  -4  -7 33084.7 2573.96   8
   0  -4  -8 3951.02 1189.79   8
   0  -4  -8 3947.61 1218.64   9
   0  -4  -9-1552.83 1316.88   9
   0  -4  -9-173.285 1000.59   8
   0  -4 -10 9686.44 2531.99   9
   0  -4 -10-1329.17 2478.45   8
   0  -4 -11 5008.48 1940.09   9
   0  -4 -11 6695.44 2135.71   8
   0  -4 -12 1020.22 1163.76   9
   0  -4 -12 1208.27 1422.07   8
   0   5 -13 840.886 2052.12   3
   0  -5  13-419.559 1370.64   7
   0  -5  13 1662.36 1542.19   2
   0   5 -13-1524.86 1742.83   1
   0  -5  13 18.2960 1439.01   4
   0  -5  12-61.9671 1490.11   7
   0   5 -12-2390.31 1974.73   3
   0   5 -12-420.773 1589.68   6
   0  -5  12-732.972 1406.83   4
   0  -5  12-2012.32 1467.23   2
   0   5 -12-1025.98 1363.11   1
   0   5 -11-847.222 1242.80   1
   0   5 -11-385.773 1687.78   3
   0  -5  11-547.491 1354.56   7
   0   5 -11 671.660 1546.65   6
   0  -5  11 1373.83 1251.67   2
   0  -5  11-416.392 1272.45   4
   0   5 -10 469.279 1619.28   3
   0  -5  10 77.1884 1188.63   7
   0   5 -10-1942.56 1693.44   6
   0  -5  10-311.365 1102.21   2
   0   5 -10-3024.26 1593.70   1
   0  -5  10-2608.97 1312.98   4
   0   5  -9 1003.48 1332.09   3
   0   5  -9 702.630 1306.54   6
   0  -5   9 180.645 1087.04   7
   0  -5   9-1361.70 1093.10   2
   0   5  -9 56.0285 1004.91   1
   0  -5   9 45.2981 992.753   4
   0   5  -8 9814.21 1812.50   6
   0  -5   8 11985.8 1699.92   2
   0  -5   8 13001.0 1838.36   4
   0  -5   8 15867.1 1997.96  10
   0  -5   8 13702.4 1986.98   7
   0   5  -7 3994.52 1407.56   6
   0   5  -7 1161.92 1012.73   3
   0  -5   7 5246.92 1273.40  10
   0  -5   7 5447.03 1187.92   2
   0  -5   7 5388.74 1318.24   7
   0  -5   7 3687.27 1069.36   4
   0   5  -6 13205.9 1810.05   6
   0  -5   6 11451.5 1669.65   7
   0  -5   6 13257.3 1527.12   4
   0   5  -6 12559.1 1750.46   3
   0  -5   6 12123.7 1618.18  10
   0   5  -5 3928.54 1176.71   6
   0  -5   5 3345.42 1080.54  10
   0  -5   5 2936.08 977.419   7
   0   5  -4 9341.13 1418.92   6
   0  -5   4 7049.09 1257.04  10
   0  -5   4 9130.46 1346.71   7
   0  -5   4 8685.63 1184.29  16
   0   5  -3 103913. 3995.20   6
   0  -5   3 95843.1 3830.70   7
   0  -5   3 99537.3 4091.44  10
   0  -5   3 101126. 3832.75  16
   0  -5   2 19185.3 1700.54  16
   0   5  -2 22495.1 1766.27   6
   0  -5   2 20924.5 1843.49  10
   0  -5   1 16266.2 1409.42   9
   0  -5   1 18616.0 1779.79  16
   0  -5   0-76.1868 558.633  16
   0  -5   0 382.333 442.604   9
   0  -5  -1 15481.6 1509.46   9
   0  -5  -1 19022.4 1832.64  16
   0  -5  -2 7318.18 1152.48   9
   0  -5  -2 7451.16 1226.10  16
   0  -5  -3 111127. 3570.71   9
   0  -5  -3 111731. 3704.86  16
   0  -5  -4 25.8512 8.72561  16
   0  -5  -4 17.8237 8.24388   9
   0  -5  -4 19.1313 7.51555   8
   0  -5  -5 1524.73 820.449  16
   0  -5  -5 1283.61 863.172   9
   0  -5  -5 779.641 694.241   8
   0  -5  -6 190.401 769.894   9
   0  -5  -6 1196.69 834.696   8
   0  -5  -6 1040.32 805.595  16
   0  -5  -7 9813.24 1159.80  16
   0  -5  -7 9724.67 1352.31   9
   0  -5  -7 9972.40 1029.47   8
   0  -5  -8 1477.61 1142.42   9
   0  -5  -8 383.891 938.129   8
   0  -6  11 2012.15 1666.66   7
   0   6 -11 2048.08 1613.03   6
   0  -6  10 2209.03 1490.04   7
   0   6 -10 3308.02 1868.54   6
   0  -6   9 7809.84 1865.53   7
   0   6  -9 10689.5 2110.36   6
   0  -6   8 7535.96 1651.48   7
   0   6  -8 9605.54 2019.90   6
   0   6  -7 49.9196 1260.37   6
   0  -6   7 139.216 1023.11   7
   0  -6   6 15567.8 2079.17   7
   0   6  -6 12517.2 1995.09   6
   0   6  -5-365.173 1130.56   6
   0  -6   4 34534.0 2568.80  16
   0   6  -4 34990.1 2760.91   6
   0  -6   3 4683.82 1136.32  16
   0   6  -3 5602.07 1339.39   6
   0  -6   2 39424.1 2726.84  16
   0   6  -2 38736.6 2626.48   6
   0   6  -1 3863.69 999.054   6
   0  -6   1 4046.14 1081.21  16
   0  -6   0 101412. 4955.25  16
   0   7 -10 1410.37 1751.54   6
   0   7  -9 3215.92 1957.73   6
   0   7  -8 725.476 1458.07   6
   0   7  -7 1532.11 1467.51   6
   0   7  -6 1736.40 1353.23   6
  -1   3  -9 3343.32 1299.74   6
  -1   3  -9 235.954 1104.95   3
   1  -3   9 2672.60 1007.39   2
  -1   3 -10 17776.0 2247.06   6
   1  -3  10 22314.7 2508.95   4
   1  -3  10 20269.7 2299.22   2
  -1   3 -11 5648.57 1568.48   6
   1  -3  11 4181.51 1384.22   2
   1  -3  11 5699.91 1580.18   4
   1  -3  12-795.260 1229.31   2
  -1   3 -12 2384.11 1758.82   3
  -1   3 -12 1286.05 1503.92   6
   1  -3  12 2277.70 1575.11   4
  -1   3 -13 385.993 1731.33   3
   1  -3  13 180.392 1159.52   2
   1  -3  13 251.625 1364.78   4
  -1   3 -14 33.2933 1947.11   3
  -1   2  -7 1850.25 973.148   3
   1  -2   7 4232.24 994.459   2
   1  -2   7 3922.00 1045.12   4
  -1   2  -8 54915.1 3084.86   6
   1  -2   8 55612.1 3019.85   5
   1  -2   8 60247.8 3438.63   4
   1  -2   8 56317.2 3268.33   2
  -1   2  -9 3451.11 1244.28   6
   1  -2   9 4926.77 1223.02   5
  -1   2  -9 2909.88 1401.43   3
   1  -2   9 4044.96 1170.53   2
   1  -2   9 5124.51 1360.54   4
  -1   2  -9 3307.25 1142.91   1
   1  -2  10 18629.7 2071.02   5
  -1   2 -10 16409.9 2019.05   6
  -1   2 -10 18127.5 2235.64   1
   1  -2  10 15068.1 2103.96   4
   1  -2  10 16037.8 2090.82   2
  -1   2 -11 1481.04 1590.42   3
   1  -2  11 3096.82 1296.25   2
   1  -2  11 3372.27 1367.12   5
  -1   2 -11 5393.88 1521.73   1
   1  -2  11 3676.63 1562.00   4
   1  -2  12 14821.5 2359.76   4
   1  -2  12 15326.1 2241.40   5
  -1   2 -12 14348.7 2288.10   1
   1  -2  12 11028.3 2054.77   2
  -1   2 -13 1934.10 1877.37   3
   1  -2  13 2598.02 1337.17   2
   1  -2  13 1692.48 1472.50   4
  -1   2 -13 3670.17 1562.45   1
  -1   2 -14 4344.98 2465.17   3
   1  -2  14 2527.35 1520.52   2
   1  -2  14 3146.81 1745.26   4
   1  -1   5 25600.9 1835.58   2
   1  -1   5 27304.3 1965.42   4
  -1   1  -6 306.650 725.818   3
   1  -1   6 1805.76 800.915   4
  -1   1  -7 1989.56 795.162   1
  -1   1  -7-651.899 853.260   3
   1  -1   7 3654.13 950.325   2
   1  -1   7 2586.32 887.510   4
   1  -1   7 3889.20 1004.32   5
  -1   1  -7 3177.78 982.765   6
  -1   1  -7-387.626 688.349   8
  -1   1  -8 53524.6 2825.14   6
  -1   1  -8 51342.4 3169.34   1
   1  -1   8 48350.1 3045.44   4
   1  -1   8 54725.0 3096.93   2
   1  -1   8 49658.0 2921.95   5
  -1   1  -8 50886.4 3099.87   8
  -1   1  -9 20322.6 1892.10   6
   1  -1   9 18103.7 1964.64   5
  -1   1  -9 20591.3 2268.29   8
   1  -1   9 18144.7 1968.87   2
  -1   1  -9 19304.2 2089.56   1
   1  -1   9 15945.4 1950.95   4
  -1   1 -10 2556.93 1260.44   1
   1  -1  10 1901.36 1150.93   2
  -1   1 -10 3284.74 1338.45   8
   1  -1  10 3589.66 1419.43   5
   1  -1  10 3882.38 1457.24   4
  -1   1 -11 12631.0 2100.26   1
   1  -1  11 9769.51 1776.80   5
  -1   1 -11 11174.4 1956.26   8
   1  -1  11 10836.5 1952.43   4
   1  -1  11 7925.90 1584.79   2
  -1   1 -12 969.866 1172.09   1
  -1   1 -12 4684.84 2050.21   3
   1  -1  12-229.087 1242.19   5
  -1   1 -12-31.4081 1306.70   8
   1  -1  12-351.442 1312.94   4
   1  -1  12-896.816 1260.33   2
   1  -1  13-370.305 1185.88   2
  -1   1 -13 203.889 1842.49   3
  -1   1 -13 410.905 1205.94   1
   1  -1  13-1402.85 1619.26   5
   1  -1  13 1006.96 1427.74   4
  -1   1 -13 477.456 1309.58   8
  -1   1 -14 1335.86 1822.78   3
   1  -1  14 4356.04 1658.37   5
   1  -1  14 3151.26 1593.86   2
   1  -1  14 4152.57 1807.95   4
  -1   1 -14 5097.75 1702.63   1
  -1   1 -14 5016.68 1913.47   8
  -1   1 -15 237.309 1569.36   8
   1   0 -11-323.467 833.098   8
  -1   0  11-1095.69 1012.61   2
   1   0 -11-1078.38 879.957   1
  -1   0  11 503.452 913.580   7
   1   0 -10 28232.9 2031.22   1
   1   0 -10 27589.9 2468.86   8
   1   0  -9 348.597 606.214   8
   1   0  -9 849.090 724.703   1
  -1   0   9 1639.96 818.741   7
  -1   0   9 1808.88 904.706   2
  -1   0   8 3499.26 994.469   2
  -1   0  -4 169529. 4277.50   8
  -1   0  -5 105084. 3528.39   1
  -1   0  -5 103506. 3550.73   8
   1   0   5 102261. 3414.49   4
   1   0   5 102233. 3353.08   2
  -1   0  -6 665.633 503.765   1
   1   0   6 880.133 567.769   2
  -1   0  -6 707.520 742.429   3
   1   0   6 1037.92 644.721   5
  -1   0  -6 1177.52 626.517   8
   1   0   6 1390.21 649.146   4
  -1   0  -7 2795.80 859.043   8
  -1   0  -7 3519.18 764.652   6
   1   0   7 2675.45 816.028   2
  -1   0  -7 2539.88 954.218   3
   1   0   7 2813.82 928.703   5
   1   0   7 2630.23 847.086   4
  -1   0  -7 2782.72 779.993   1
  -1   0  -8 10927.2 1539.20   8
   1   0   8 13616.1 1652.58   5
  -1   0  -8 9508.97 1537.65   3
   1   0   8 11311.7 1550.92   4
   1   0   8 11942.3 1523.58   2
  -1   0  -8 10337.9 1460.25   1
  -1   0  -9 555.028 766.100   1
   1   0   9 517.169 856.125   2
  -1   0  -9 1362.84 1125.05   3
   1   0   9-854.716 940.751   5
  -1   0  -9 1456.56 1150.91   8
   1   0   9 423.883 831.791   4
   1   0  10 4293.35 1352.08   4
  -1   0 -10 5100.46 1392.05   1
   1   0  10 4694.44 1247.07   2
  -1   0 -10-668.106 1406.29   3
   1   0  10 3777.96 1347.71   5
  -1   0 -10 4695.69 1367.28   8
  -1   0 -11 371.677 1481.12   3
   1   0  11 574.563 969.530   2
  -1   0 -11 1139.85 1030.06   1
   1   0  11 44.3021 1176.89   5
  -1   0 -11 192.545 1072.66   8
   1   0  11-11.3037 1130.43   4
   1   0  12 3950.36 1403.00   2
  -1   0 -12 2359.08 1810.97   3
  -1   0 -12 7528.74 1820.95   1
   1   0  12 7255.41 1846.10   5
  -1   0 -12 6814.29 1919.09   8
   1   0  12 5534.02 1606.84   4
  -1   0 -13-1840.70 1860.47   3
   1   0  13 2395.97 1392.85   2
   1   0  13 3523.94 1602.66   5
  -1   0 -13 4783.19 1783.43   8
   1   0  13 2102.88 1391.76   4
  -1   0 -13 4591.83 1667.83   1
  -1   0 -14 4058.59 2108.75   3
   1   0  14-596.223 1394.01   2
  -1   0 -14 3613.09 1642.83   1
   1   0  14-3103.22 1879.21   5
  -1   0 -14 1090.03 1489.67   8
   1   0  14 1165.91 1575.41   4
   1   1 -14 735.379 1144.57   1
  -1  -1  14-260.832 1277.06   2
   1   1 -13 6480.99 1723.41   1
  -1  -1  13 10238.1 2037.69   2
   1   1 -12 882.439 1048.48   1
  -1  -1  12-866.569 2580.20   7
   1   1 -11-1925.49 1319.76   1
  -1  -1  11-1374.42 1525.00   7
   1   1 -11-2493.77 1257.76   8
  -1  -1  10-987.270 1007.09   2
   1   1 -10 75.3855 798.753   1
   1   1 -10 302.234 761.697   8
   1   1 -10-701.823 1123.21   3
  -1  -1  10-298.714 857.704   7
   1   1  -9 8865.84 1406.69   1
   1   1  -9 7712.25 1504.27   3
  -1  -1   9 13561.3 1764.78   2
   1   1  -9 9364.38 1359.71   8
  -1  -1   9 12422.2 1609.84   7
   1   1  -8 9545.47 1489.74   3
  -1  -1   8 11758.6 1512.88   2
   1   1  -8 8481.58 1325.15   1
   1   1  -8 8307.70 1159.08   8
  -1  -1   8 10882.7 1415.95   7
  -1  -1   7 121954. 2765.27  10
  -1  -1   7 121759. 3406.00   2
   1   1  -7 121800. 3383.91   1
   1   1  -7 122324. 2840.26   8
   1   1  -7 122214. 3546.52   3
  -1  -1   7 122353. 3332.91   7
  -1  -1   6 14239.3 1430.71   7
  -1  -1   6 10936.4 1162.53  10
  -1  -1   6 14496.7 1419.32   2
   1   1  -6 12751.0 1325.12   1
  -1  -1   5 79876.6 2393.78   7
  -1  -1  -3 58897.9 2399.58   9
  -1  -1  -3 60714.2 2365.25   8
  -1  -1  -4 2507.65 567.184  15
  -1  -1  -4 2007.58 578.192   3
  -1  -1  -4 2344.83 656.810   9
   1   1   4 3324.32 692.394   5
  -1  -1  -4 2468.93 641.017   8
   1   1   4 3148.61 639.333   2
   1   1   4 3544.98 656.933   4
  -1  -1  -5 57512.9 2778.03   3
  -1  -1  -5 47357.7 2354.22   1
   1   1   5 54767.1 2666.67   5
  -1  -1  -5 48784.0 2587.26   9
  -1  -1  -5 42578.9 1990.74  15
  -1  -1  -5 47023.8 2553.41   8
   1   1   5 49384.9 2304.38   4
   1   1   5 44063.3 2252.73   2
  -1  -1  -6 18990.7 1587.21   1
   1   1   6 16105.1 1545.99   5
  -1  -1  -6 20600.6 1727.67   3
  -1  -1  -6 21065.0 1778.51   8
   1   1   6 19973.0 1560.20   4
   1   1   6 17549.4 1477.15   2
  -1  -1  -6 19525.8 1699.48   9
  -1  -1  -7 19743.4 1719.28   1
   1   1   7 18526.6 1741.60   5
  -1  -1  -7 20940.9 1839.31   9
  -1  -1  -7 21248.8 1927.72   8
   1   1   7 19836.5 1688.87   4
   1   1   7 18198.7 1604.64   2
   1   1   8 45966.3 2897.87   5
[truncated: 1,160,899 more chars]
